# Supplementary material for: Astroglial disinhibition of cortical circuits disrupts cognition via kynurenic acid in mice
Source: Nat Commun. 2026 May 8;17:6210. doi: 10.1038/s41467-026-72640-0 (PMC13369966; doi:10.1038/s41467-026-72640-0)
Supplement: Supplementary file 4 — Source data [file 41467_2026_72640_MOESM4_ESM.xlsx]

## Sheet: Fig. 1d_VEH
time (min)	217 LP	217 RP	218 LP	218 RP
0.002796	0.238183	-0.08606	-0.07985	-0.10059
0.005593	0.235245	-0.08725	-0.07664	-0.07573
0.008389	0.234983	-0.0832	-0.07544	-0.0913
0.011186	0.232828	-0.08145	-0.08246	-0.0935
0.013982	0.219672	-0.0831	-0.09306	-0.09552
0.016779	0.21668	-0.08373	-0.09983	-0.09513
0.019575	0.213508	-0.08911	-0.11824	-0.09781
0.022371	0.206246	-0.08222	-0.12373	-0.09765
0.025168	0.200688	-0.08926	-0.12342	-0.09652
0.027964	0.19089	-0.08754	-0.14167	-0.10152
0.030761	0.190166	-0.08711	-0.13746	-0.10185
0.033557	0.177227	-0.08626	-0.13564	-0.10933
0.036353	0.174271	-0.08405	-0.15208	-0.10454
0.03915	0.171587	-0.08646	-0.14023	-0.10566
0.041946	0.161234	-0.10012	-0.1642	-0.12225
0.044743	0.158062	-0.10585	-0.14832	-0.12007
0.047539	0.149579	-0.0978	-0.17618	-0.12774
0.050336	0.143572	-0.10602	-0.16507	-0.12518
0.053132	0.133756	-0.11903	-0.16862	-0.11242
0.055928	0.135	-0.10387	-0.16923	-0.13488
0.058725	0.122294	-0.11735	-0.16952	-0.14391
0.061521	0.11631	-0.10935	-0.15682	-0.13488
0.064318	0.111352	-0.10971	-0.14854	-0.13634
0.067114	0.114327	-0.12035	-0.1662	-0.14072
0.069911	0.102589	-0.11986	-0.16205	-0.12714
0.072707	0.097798	-0.13151	-0.15451	-0.13326
0.075503	0.095332	-0.12278	-0.17271	-0.13903
0.0783	0.0893	-0.13298	-0.16485	-0.14921
0.081096	0.08941	-0.13338	-0.16601	-0.13958
0.083893	0.082725	-0.14192	-0.15027	-0.15882
0.086689	0.080953	-0.14138	-0.14332	-0.15432
0.089485	0.07406	-0.14826	-0.14442	-0.14239
0.092282	0.074757	-0.14596	-0.14585	-0.16724
0.095078	0.077641	-0.13981	-0.12136	-0.15813
0.097875	0.068248	-0.14659	-0.13426	-0.16579
0.100671	0.065218	-0.14039	-0.1309	-0.15999
0.103468	0.066253	-0.12869	-0.1153	-0.16703
0.106264	0.065442	-0.14417	-0.11204	-0.16574
0.10906	0.061129	-0.14486	-0.1052	-0.15395
0.111857	0.056753	-0.14343	-0.10435	-0.17064
0.114653	0.050906	-0.14326	-0.09961	-0.17188
0.11745	0.04589	-0.15415	-0.09826	-0.16484
0.120246	0.040955	-0.15838	-0.07523	-0.17826
0.123043	0.036732	-0.16263	-0.09663	-0.17219
0.125839	0.036927	-0.16853	-0.07641	-0.20272
0.128635	0.026415	-0.15992	-0.08559	-0.16881
0.131432	0.030267	-0.16594	-0.07929	-0.16328
0.134228	0.023262	-0.16189	-0.07236	-0.18042
0.137025	0.028986	-0.17408	-0.05747	-0.18348
0.139821	0.019726	-0.16513	-0.05695	-0.18497
0.142617	0.013078	-0.1665	-0.05886	-0.17162
0.145414	0.016959	-0.15913	-0.05742	-0.17113
0.14821	0.013588	-0.17377	-0.05437	-0.18113
0.151007	0.014042	-0.16661	-0.04918	-0.18553
0.153803	0.016737	-0.17321	-0.04726	-0.1789
0.1566	0.0074	-0.16352	-0.04159	-0.19246
0.159396	0.007047	-0.16454	-0.03865	-0.18334
0.162192	0.007445	-0.17751	-0.03773	-0.18602
0.164989	0.00259	-0.17149	-0.0267	-0.17312
0.167785	-0.00183	-0.1804	-0.04078	-0.17766
0.170582	-0.00366	-0.17486	-0.02532	-0.16615
0.173378	-0.00416	-0.18549	-0.02124	-0.17588
0.176174	-0.00413	-0.1723	-0.02999	-0.17013
0.178971	-0.0095	-0.16137	-0.01651	-0.19025
0.181767	-0.005	-0.17517	-0.00573	-0.17826
0.184564	-0.01328	-0.17097	-0.00263	-0.17308
0.18736	-0.01101	-0.17811	-0.00873	-0.17533
0.190157	-0.01383	-0.16945	0.016021	-0.18198
0.192953	-0.02276	-0.18623	0.015048	-0.17894
0.195749	-0.02245	-0.18006	0.023191	-0.16943
0.198546	-0.02546	-0.17299	0.027541	-0.18358
0.201342	-0.03572	-0.17512	0.031847	-0.17468
0.204139	-0.03258	-0.17471	0.035677	-0.17053
0.206935	-0.02065	-0.1689	0.044164	-0.18562
0.209732	-0.03797	-0.17332	0.039637	-0.16534
0.212528	-0.02005	-0.17408	0.061387	-0.17974
0.215324	-0.0258	-0.16923	0.064793	-0.17274
0.218121	-0.02087	-0.1747	0.079429	-0.1848
0.220917	-0.01897	-0.19413	0.059954	-0.19593
0.223714	-0.02155	-0.18127	0.072454	-0.1861
0.22651	-0.012	-0.17855	0.081436	-0.18301
0.229306	-0.01842	-0.18283	0.067523	-0.18688
0.232103	-0.02422	-0.17317	0.071371	-0.18901
0.234899	-0.02294	-0.18505	0.080221	-0.16295
0.237696	-0.02596	-0.17468	0.083299	-0.18104
0.240492	-0.02595	-0.17053	0.086895	-0.18031
0.243289	-0.02458	-0.17696	0.089616	-0.18575
0.246085	-0.02609	-0.17699	0.099033	-0.17989
0.248881	-0.02048	-0.17689	0.087752	-0.17571
0.251678	-0.02795	-0.17112	0.092403	-0.18214
0.254474	-0.02213	-0.16217	0.101519	-0.1902
0.257271	-0.02771	-0.17664	0.112885	-0.17872
0.260067	-0.02975	-0.16866	0.106906	-0.18334
0.262864	-0.02962	-0.16656	0.102506	-0.1898
0.26566	-0.02857	-0.17631	0.099136	-0.20517
0.268456	-0.03442	-0.18189	0.100653	-0.18855
0.271253	-0.03868	-0.17286	0.106916	-0.19653
0.274049	-0.04812	-0.18386	0.09654	-0.18197
0.276846	-0.04613	-0.16442	0.093168	-0.19314
0.279642	-0.05333	-0.18657	0.088606	-0.19281
0.282438	-0.0392	-0.17335	0.09303	-0.19581
0.285235	-0.05082	-0.1796	0.084052	-0.19864
0.288031	-0.0503	-0.16959	0.0848	-0.18395
0.290828	-0.04736	-0.16892	0.074716	-0.19519
0.293624	-0.0572	-0.17161	0.081879	-0.18805
0.296421	-0.05217	-0.17411	0.073834	-0.20173
0.299217	-0.0517	-0.16549	0.070594	-0.2011
0.302013	-0.0552	-0.17025	0.059708	-0.19698
0.30481	-0.05367	-0.1597	0.064557	-0.19221
0.307606	-0.06022	-0.16561	0.056461	-0.19971
0.310403	-0.05402	-0.16682	0.061171	-0.19781
0.313199	-0.05841	-0.16607	0.049305	-0.19563
0.315996	-0.05944	-0.16049	0.05525	-0.18646
0.318792	-0.06201	-0.16498	0.050261	-0.18251
0.321588	-0.06159	-0.15881	0.052399	-0.18888
0.324385	-0.06775	-0.16401	0.038032	-0.19242
0.327181	-0.06615	-0.16376	0.038361	-0.18632
0.329978	-0.06207	-0.15651	0.026624	-0.19743
0.332774	-0.07125	-0.15777	0.021924	-0.19546
0.33557	-0.08029	-0.15398	0.025772	-0.17397
0.338367	-0.07211	-0.14924	0.010986	-0.19591
0.341163	-0.07504	-0.15058	-0.00854	-0.19503
0.34396	-0.07954	-0.1485	-0.00144	-0.19642
0.346756	-0.07576	-0.1462	-0.00609	-0.1909
0.349553	-0.08353	-0.14613	-0.02483	-0.19944
0.352349	-0.0771	-0.14299	-0.03156	-0.17456
0.355145	-0.07686	-0.13651	-0.03319	-0.19608
0.357942	-0.08761	-0.13741	-0.03608	-0.18325
0.360738	-0.08297	-0.1348	-0.04297	-0.16355
0.363535	-0.09046	-0.13709	-0.05203	-0.18142
0.366331	-0.08505	-0.11425	-0.06834	-0.18383
0.369128	-0.09208	-0.11506	-0.0735	-0.18366
0.371924	-0.09632	-0.12635	-0.07069	-0.17229
0.37472	-0.09966	-0.11811	-0.07572	-0.17
0.377517	-0.10562	-0.11938	-0.08584	-0.18373
0.380313	-0.10673	-0.11062	-0.07139	-0.16347
0.38311	-0.10307	-0.10392	-0.08884	-0.17029
0.385906	-0.09496	-0.11874	-0.08016	-0.18484
0.388702	-0.09691	-0.11578	-0.09809	-0.17485
0.391499	-0.09836	-0.11411	-0.08736	-0.18805
0.394295	-0.10152	-0.11098	-0.10509	-0.18069
0.397092	-0.0994	-0.12608	-0.1045	-0.17791
0.399888	-0.10626	-0.12712	-0.09732	-0.18504
0.402685	-0.10188	-0.12528	-0.07984	-0.19455
0.405481	-0.10071	-0.12689	-0.10053	-0.17427
0.408277	-0.09701	-0.12622	-0.09888	-0.1879
0.411074	-0.10528	-0.11665	-0.10783	-0.18907
0.41387	-0.09534	-0.12621	-0.08949	-0.18482
0.416667	-0.09805	-0.1349	-0.1052	-0.18015
0.419463	-0.10401	-0.12101	-0.09955	-0.1863
0.42226	-0.10815	-0.13646	-0.09845	-0.18442
0.425056	-0.10803	-0.12388	-0.10455	-0.17024
0.427852	-0.11471	-0.12488	-0.09738	-0.19878
0.430649	-0.11054	-0.12869	-0.08927	-0.16503
0.433445	-0.11455	-0.11758	-0.0826	-0.16447
0.436242	-0.11284	-0.13242	-0.08293	-0.17531
0.439038	-0.11154	-0.1357	-0.08861	-0.16546
0.441834	-0.12011	-0.12996	-0.08155	-0.16446
0.444631	-0.11778	-0.12929	-0.07126	-0.17607
0.447427	-0.12002	-0.13623	-0.07239	-0.18094
0.450224	-0.12108	-0.12798	-0.06067	-0.1712
0.45302	-0.11167	-0.13182	-0.06684	-0.16106
0.455817	-0.12933	-0.13421	-0.06731	-0.16707
0.458613	-0.12034	-0.12615	-0.0579	-0.17327
0.461409	-0.1194	-0.12752	-0.08412	-0.16964
0.464206	-0.13223	-0.13567	-0.06887	-0.17659
0.467002	-0.12481	-0.1348	-0.05835	-0.16498
0.469799	-0.13626	-0.1342	-0.0699	-0.16744
0.472595	-0.1364	-0.13784	-0.0579	-0.17067
0.475391	-0.13955	-0.1354	-0.06082	-0.18223
0.478188	-0.13224	-0.13661	-0.05479	-0.15635
0.480984	-0.13419	-0.13308	-0.05504	-0.17188
0.483781	-0.13994	-0.13138	-0.06125	-0.16073
0.486577	-0.14049	-0.14358	-0.06013	-0.1569
0.489374	-0.14119	-0.13407	-0.05271	-0.15217
0.49217	-0.14733	-0.13108	-0.04703	-0.15403
0.494966	-0.14305	-0.12976	-0.05445	-0.16512
0.497763	-0.14582	-0.13926	-0.05713	-0.16334
0.500559	-0.14741	-0.12829	-0.05378	-0.15778
0.503356	-0.14714	-0.12335	-0.05369	-0.16922
0.506152	-0.1376	-0.12625	-0.06136	-0.15148
0.508949	-0.14923	-0.11872	-0.06352	-0.1668
0.511745	-0.14774	-0.12425	-0.07022	-0.16536
0.514541	-0.14957	-0.11604	-0.07237	-0.16165
0.517338	-0.14561	-0.12834	-0.08545	-0.159
0.520134	-0.15054	-0.12918	-0.07824	-0.15723
0.522931	-0.14332	-0.11536	-0.07917	-0.16145
0.525727	-0.14685	-0.13123	-0.09488	-0.15588
0.528523	-0.14007	-0.11517	-0.08908	-0.15399
0.53132	-0.15014	-0.12168	-0.09175	-0.14796
0.534116	-0.1463	-0.13646	-0.09639	-0.14989
0.536913	-0.15143	-0.13756	-0.10724	-0.14802
0.539709	-0.15242	-0.11638	-0.11741	-0.1632
0.542506	-0.14987	-0.12312	-0.11375	-0.17882
0.545302	-0.14605	-0.12059	-0.12484	-0.15554
0.548098	-0.14679	-0.12864	-0.11617	-0.16224
0.550895	-0.14573	-0.13279	-0.1332	-0.14816
0.553691	-0.1599	-0.10959	-0.13492	-0.18247
0.556488	-0.15542	-0.11539	-0.13432	-0.14745
0.559284	-0.16151	-0.11492	-0.14153	-0.15191
0.562081	-0.16333	-0.11373	-0.13862	-0.15445
0.564877	-0.16918	-0.11383	-0.13653	-0.14362
0.567673	-0.16591	-0.10313	-0.14503	-0.15646
0.57047	-0.17077	-0.10806	-0.15704	-0.15659
0.573266	-0.17225	-0.11722	-0.1316	-0.16013
0.576063	-0.16826	-0.11685	-0.14079	-0.15522
0.578859	-0.16592	-0.10429	-0.1564	-0.14442
0.581655	-0.16697	-0.11689	-0.14641	-0.14398
0.584452	-0.17423	-0.1089	-0.15543	-0.16434
0.587248	-0.16092	-0.11485	-0.15997	-0.14068
0.590045	-0.16308	-0.10681	-0.17023	-0.14484
0.592841	-0.15962	-0.11552	-0.18654	-0.15816
0.595638	-0.16111	-0.12238	-0.16281	-0.15284
0.598434	-0.15852	-0.11565	-0.18164	-0.14073
0.60123	-0.164	-0.11576	-0.16908	-0.14226
0.604027	-0.16042	-0.11916	-0.17975	-0.15657
0.606823	-0.15984	-0.11799	-0.19438	-0.15477
0.60962	-0.16552	-0.11499	-0.19091	-0.15208
0.612416	-0.16638	-0.11337	-0.17503	-0.13527
0.615213	-0.17478	-0.09996	-0.18867	-0.14795
0.618009	-0.16486	-0.1104	-0.18881	-0.15338
0.620805	-0.17421	-0.11932	-0.19253	-0.15635
0.623602	-0.17579	-0.11367	-0.19071	-0.14718
0.626398	-0.17707	-0.12362	-0.18692	-0.15024
0.629195	-0.17545	-0.11456	-0.20389	-0.14645
0.631991	-0.16981	-0.10858	-0.19096	-0.1453
0.634787	-0.16085	-0.11726	-0.20968	-0.12314
0.637584	-0.17132	-0.10858	-0.20476	-0.13637
0.64038	-0.15841	-0.10475	-0.21716	-0.12906
0.643177	-0.158	-0.10223	-0.20978	-0.14048
0.645973	-0.16605	-0.11222	-0.21291	-0.12872
0.64877	-0.16253	-0.10764	-0.22339	-0.15249
0.651566	-0.16522	-0.0996	-0.21672	-0.14363
0.654362	-0.16133	-0.11052	-0.20399	-0.15033
0.657159	-0.17259	-0.12138	-0.22491	-0.12853
0.659955	-0.1531	-0.10246	-0.20333	-0.13398
0.662752	-0.15341	-0.11714	-0.22348	-0.12986
0.665548	-0.14736	-0.09312	-0.21757	-0.13102
0.668345	-0.15441	-0.10889	-0.2262	-0.13119
0.671141	-0.15283	-0.11315	-0.23149	-0.13841
0.673937	-0.15515	-0.11599	-0.22416	-0.1322
0.676734	-0.15041	-0.10166	-0.23115	-0.13144
0.67953	-0.17292	-0.10182	-0.24203	-0.1177
0.682327	-0.16444	-0.09834	-0.22959	-0.13208
0.685123	-0.15662	-0.11154	-0.2239	-0.14151
0.687919	-0.16395	-0.11655	-0.23637	-0.13725
0.690716	-0.15881	-0.10868	-0.2332	-0.1258
0.693512	-0.15392	-0.10741	-0.22749	-0.13906
0.696309	-0.15283	-0.11321	-0.21966	-0.12063
0.699105	-0.15753	-0.11078	-0.22355	-0.12817
0.701902	-0.16842	-0.11557	-0.20971	-0.1306
0.704698	-0.1501	-0.10856	-0.2194	-0.12245
0.707494	-0.16573	-0.1001	-0.21404	-0.13938
0.710291	-0.16218	-0.10305	-0.20931	-0.1108
0.713087	-0.16314	-0.11635	-0.22012	-0.13051
0.715884	-0.1635	-0.10932	-0.21168	-0.12652
0.71868	-0.15375	-0.10794	-0.21444	-0.14982
0.721477	-0.15265	-0.10574	-0.19941	-0.13048
0.724273	-0.15057	-0.10209	-0.21085	-0.13997
0.727069	-0.15079	-0.107	-0.21568	-0.12306
0.729866	-0.15674	-0.10869	-0.21039	-0.1323
0.732662	-0.15916	-0.10619	-0.21707	-0.1221
0.735459	-0.15893	-0.10415	-0.20224	-0.12389
0.738255	-0.16546	-0.10909	-0.20278	-0.1075
0.741051	-0.16078	-0.09522	-0.2205	-0.11856
0.743848	-0.17235	-0.10028	-0.21088	-0.12839
0.746644	-0.16985	-0.10116	-0.20517	-0.13496
0.749441	-0.1609	-0.10846	-0.2254	-0.12966
0.752237	-0.16023	-0.10035	-0.21843	-0.12476
0.755034	-0.16824	-0.10882	-0.20735	-0.13755
0.75783	-0.16209	-0.09783	-0.20882	-0.12205
0.760626	-0.15778	-0.10952	-0.20589	-0.12204
0.763423	-0.15035	-0.10134	-0.20789	-0.12412
0.766219	-0.15897	-0.10506	-0.19942	-0.12424
0.769016	-0.15195	-0.09422	-0.19583	-0.12818
0.771812	-0.16264	-0.09282	-0.20588	-0.11939
0.774609	-0.16385	-0.0916	-0.21886	-0.14095
0.777405	-0.17205	-0.10332	-0.21944	-0.1268
0.780201	-0.1756	-0.0984	-0.19585	-0.12198
0.782998	-0.16517	-0.0984	-0.215	-0.12452
0.785794	-0.16089	-0.08785	-0.22138	-0.1253
0.788591	-0.15737	-0.08787	-0.20507	-0.12721
0.791387	-0.16727	-0.08642	-0.19957	-0.12332
0.794183	-0.15699	-0.08831	-0.18542	-0.14207
0.79698	-0.15973	-0.08738	-0.19965	-0.14166
0.799776	-0.15871	-0.08476	-0.20402	-0.12544
0.802573	-0.15829	-0.07701	-0.18331	-0.12859
0.805369	-0.15762	-0.09107	-0.17654	-0.1302
0.808166	-0.16528	-0.08312	-0.17003	-0.13831
0.810962	-0.16023	-0.07451	-0.16703	-0.12104
0.813758	-0.15868	-0.09714	-0.17252	-0.11988
0.816555	-0.15506	-0.09473	-0.15879	-0.11381
0.819351	-0.15499	-0.09057	-0.16494	-0.11927
0.822148	-0.14963	-0.09706	-0.15401	-0.1184
0.824944	-0.15495	-0.10352	-0.14543	-0.10896
0.82774	-0.15081	-0.08562	-0.14538	-0.12011
0.830537	-0.15802	-0.08557	-0.136	-0.11121
0.833333	-0.14626	-0.08046	-0.13713	-0.10388
0.83613	-0.15502	-0.08992	-0.11734	-0.09747
0.838926	-0.16574	-0.09123	-0.11198	-0.11892
0.841723	-0.15573	-0.09222	-0.11452	-0.11615
0.844519	-0.15335	-0.08816	-0.07946	-0.09934
0.847315	-0.15094	-0.07993	-0.08434	-0.10328
0.850112	-0.14225	-0.09024	-0.08347	-0.10885
0.852908	-0.14487	-0.08891	-0.06684	-0.09009
0.855705	-0.14437	-0.08525	-0.05063	-0.11439
0.858501	-0.13277	-0.07627	-0.037	-0.1189
0.861298	-0.14047	-0.07115	-0.03817	-0.10891
0.864094	-0.12755	-0.08245	-0.02157	-0.10356
0.86689	-0.1249	-0.07304	-0.01558	-0.11298
0.869687	-0.10753	-0.08225	-0.00141	-0.12951
0.872483	-0.11582	-0.10177	0.000398	-0.12275
0.87528	-0.11855	-0.07983	0.014393	-0.12845
0.878076	-0.10387	-0.08296	0.013794	-0.10655
0.880872	-0.10068	-0.08206	0.016027	-0.10456
0.883669	-0.08948	-0.07353	0.034928	-0.10843
0.886465	-0.09509	-0.07608	0.045371	-0.11714
0.889262	-0.08846	-0.06975	0.067217	-0.11199
0.892058	-0.06501	-0.07745	0.068241	-0.1216
0.894855	-0.07208	-0.07192	0.063528	-0.14358
0.897651	-0.0571	-0.07079	0.081204	-0.1194
0.900447	-0.05422	-0.08383	0.098033	-0.11555
0.903244	-0.0388	-0.08943	0.118562	-0.11581
0.90604	-0.03345	-0.08356	0.102775	-0.10622
0.908837	-0.02067	-0.0933	0.118191	-0.09109
0.911633	-0.01921	-0.06912	0.125639	-0.11771
0.91443	-0.00068	-0.0714	0.132181	-0.11558
0.917226	-0.00192	-0.076	0.144177	-0.10977
0.920022	0.010972	-0.07522	0.150392	-0.11801
0.922819	0.024363	-0.0633	0.16331	-0.11388
0.925615	0.03823	-0.07424	0.164595	-0.1153
0.928412	0.048902	-0.08508	0.179604	-0.11195
0.931208	0.066132	-0.06858	0.172838	-0.10617
0.934004	0.073701	-0.08094	0.18267	-0.11808
0.936801	0.089464	-0.06906	0.193028	-0.11582
0.939597	0.109333	-0.054	0.20536	-0.11814
0.942394	0.121982	-0.05925	0.212334	-0.10153
0.94519	0.134176	-0.05411	0.214584	-0.10555
0.947987	0.143878	-0.06264	0.229786	-0.10659
0.950783	0.155496	-0.06435	0.230686	-0.10486
0.953579	0.168552	-0.05909	0.237647	-0.10295
0.956376	0.181368	-0.06798	0.247767	-0.10565
0.959172	0.192337	-0.06931	0.247812	-0.09852
0.961969	0.19424	-0.06511	0.243897	-0.10298
0.964765	0.205786	-0.06705	0.241285	-0.09176
0.967562	0.216266	-0.07082	0.249236	-0.08389
0.970358	0.230049	-0.07214	0.245725	-0.09998
0.973154	0.236636	-0.06851	0.248619	-0.09838
0.975951	0.25101	-0.06629	0.247914	-0.11467
0.978747	0.259212	-0.06157	0.251196	-0.09958
0.981544	0.271676	-0.07223	0.245287	-0.10247
0.98434	0.275401	-0.06063	0.253858	-0.0902
0.987136	0.286718	-0.04473	0.249408	-0.07955
0.989933	0.28633	-0.05498	0.243219	-0.09398
0.992729	0.2937	-0.05865	0.253373	-0.0931
0.995526	0.305892	-0.04815	0.242324	-0.10554
0.998322	0.318867	-0.035	0.245293	-0.09488
1.00112	0.323603	-0.04122	0.228224	-0.09011
1.00391	0.324973	-0.03271	0.226474	-0.1047
1.00671	0.331144	-0.03176	0.226231	-0.10674
1.00951	0.339286	-0.0233	0.218095	-0.1
1.0123	0.341163	-0.01337	0.208116	-0.09962
1.0151	0.341351	-0.01314	0.193182	-0.08841
1.0179	0.346421	0.00161	0.195105	-0.10037
1.02069	0.347712	0.00441	0.181914	-0.10844
1.02349	0.356511	0.00265	0.170995	-0.09869
1.02629	0.363269	-0.00038	0.167223	-0.09402
1.02908	0.363968	0.00406	0.15988	-0.10083
1.03188	0.364282	0.0222	0.152503	-0.09977
1.03468	0.368232	0.02571	0.137947	-0.09615
1.03747	0.369077	0.01385	0.124942	-0.09394
1.04027	0.372421	0.03466	0.125341	-0.10722
1.04306	0.383078	0.02782	0.132868	-0.09275
1.04586	0.386828	0.03562	0.112339	-0.09343
1.04866	0.384059	0.03966	0.109945	-0.10266
1.05145	0.383743	0.04653	0.113385	-0.11294
1.05425	0.394088	0.04983	0.108593	-0.10086
1.05705	0.3957	0.06561	0.099129	-0.09476
1.05984	0.400849	0.07108	0.082901	-0.09803
1.06264	0.396533	0.06941	0.07601	-0.09698
1.06544	0.402492	0.08158	0.074703	-0.0928
1.06823	0.401568	0.09454	0.064376	-0.105
1.07103	0.404142	0.09503	0.05915	-0.10473
1.07383	0.405225	0.09622	0.06084	-0.08852
1.07662	0.405035	0.1219	0.047205	-0.09368
1.07942	0.406034	0.12228	0.029962	-0.08597
1.08221	0.405729	0.13085	0.029408	-0.09983
1.08501	0.403308	0.14443	0.013949	-0.09901
1.08781	0.404333	0.14945	0.009939	-0.10014
1.0906	0.408317	0.16141	0.014246	-0.08799
1.0934	0.412994	0.16664	0.002116	-0.08361
1.0962	0.413521	0.16943	0.002117	-0.08245
1.09899	0.411079	0.18268	0.00487	-0.08468
1.10179	0.41331	0.18595	0.012318	-0.09025
1.10459	0.41346	0.21157	-0.0027	-0.08463
1.10738	0.407352	0.20504	-0.00827	-0.0968
1.11018	0.413687	0.20992	-0.01349	-0.10719
1.11298	0.411938	0.2282	-0.01953	-0.09444
1.11577	0.410819	0.23484	-0.02128	-0.09554
1.11857	0.413154	0.21819	-0.01371	-0.08738
1.12136	0.411303	0.22517	-0.01626	-0.10966
1.12416	0.415402	0.22326	-0.02344	-0.11091
1.12696	0.415615	0.219	-0.01958	-0.11225
1.12975	0.413611	0.22229	-0.02182	-0.08804
1.13255	0.41327	0.20977	-0.00655	-0.09514
1.13535	0.41096	0.217	-0.008	-0.10515
1.13814	0.410879	0.20445	-0.01151	-0.10841
1.14094	0.407979	0.21781	-0.01006	-0.09631
1.14374	0.406212	0.19797	-0.00763	-0.08119
1.14653	0.420205	0.19333	-0.00381	-0.09555
1.14933	0.362864	0.19952	-0.00138	-0.10113
1.15213	0.355748	0.1881	0.008961	-0.10684
1.15492	0.357459	0.20408	0.010333	-0.09434
1.15772	0.348726	0.20025	0.009391	-0.0937
1.16051	0.348323	0.20138	-0.00152	-0.09027
1.16331	0.349197	0.17946	0.010015	-0.07662
1.16611	0.347734	0.18265	-0.00078	-0.09512
1.1689	0.354413	0.18129	0.005284	-0.0978
1.1717	0.355979	0.17568	0.008212	-0.07476
1.1745	0.356914	0.19523	0.022076	-0.08452
1.17729	0.361308	0.18155	0.014636	-0.07403
1.18009	0.364694	0.18628	0.008481	-0.08635
1.18289	0.366795	0.17969	0.008896	-0.07896
1.18568	0.368138	0.15916	0.008126	-0.08072
1.18848	0.371082	0.16171	0.020019	-0.07413
1.19128	0.374646	0.1512	0.014165	-0.0761
1.19407	0.379468	0.15179	0.015819	-0.07237
1.19687	0.377113	0.14248	0.011116	-0.0691
1.19966	0.377371	0.15057	0.025212	-0.06697
1.20246	0.375427	0.15042	0.006829	-0.06586
1.20526	0.374598	0.13994	0.015304	-0.05348
1.20805	0.373685	0.14607	0.021794	-0.06736
1.21085	0.374501	0.14556	0.000181	-0.05796
1.21365	0.380509	0.13283	0.016749	-0.06329
1.21644	0.379424	0.1254	0.019821	-0.05979
1.21924	0.377956	0.13698	0.009962	-0.05765
1.22204	0.374607	0.13619	0.005144	-0.05992
1.22483	0.373258	0.1176	0.009558	-0.04566
1.22763	0.377418	0.12221	0.004885	-0.06005
1.23043	0.374637	0.13944	0.008873	-0.04615
1.23322	0.370938	0.13274	0.002355	-0.05232
1.23602	0.370793	0.13123	0.003943	-0.06378
1.23881	0.367958	0.13083	-0.01479	-0.05206
1.24161	0.369645	0.14851	-0.00787	-0.05672
1.24441	0.363522	0.14325	-0.02458	-0.05835
1.2472	0.358492	0.14121	-0.02658	-0.06405
1.25	0.35982	0.15028	-0.02394	-0.06123
1.2528	0.35949	0.14375	-0.03784	-0.0649
1.25559	0.350433	0.13703	-0.02782	-0.06825
1.25839	0.349475	0.13917	-0.03848	-0.06674
1.26119	0.342104	0.13318	-0.04435	-0.06494
1.26398	0.340031	0.13887	-0.05069	-0.07013
1.26678	0.333958	0.13096	-0.05831	-0.06447
1.26957	0.327724	0.13312	-0.06341	-0.06291
1.27237	0.321827	0.13521	-0.06103	-0.06131
1.27517	0.317487	0.14028	-0.06821	-0.07036
1.27796	0.308597	0.1481	-0.07608	-0.06052
1.28076	0.30636	0.16066	-0.05817	-0.06874
1.28356	0.300016	0.15861	-0.07643	-0.06129
1.28635	0.29051	0.16461	-0.08488	-0.0632
1.28915	0.285245	0.17678	-0.07482	-0.07098
1.29195	0.283405	0.18671	-0.07612	-0.06501
1.29474	0.271132	0.18253	-0.07281	-0.06346
1.29754	0.262109	0.18794	-0.08331	-0.07463
1.30034	0.258299	0.20287	-0.09334	-0.06422
1.30313	0.248762	0.20869	-0.09471	-0.06385
1.30593	0.239015	0.22385	-0.10506	-0.06464
1.30872	0.231777	0.225	-0.09961	-0.07265
1.31152	0.228068	0.24862	-0.10672	-0.07515
1.31432	0.220688	0.26102	-0.10924	-0.0696
1.31711	0.210654	0.26827	-0.10775	-0.04601
1.31991	0.207353	0.27668	-0.10009	-0.06217
1.32271	0.203889	0.29386	-0.09708	-0.06331
1.3255	0.191193	0.30502	-0.11593	-0.06396
1.3283	0.183408	0.31634	-0.11288	-0.05822
1.3311	0.179175	0.32776	-0.11018	-0.07299
1.33389	0.168384	0.35918	-0.09631	-0.06993
1.33669	0.162281	0.37895	-0.12051	-0.05776
1.33949	0.150171	0.39728	-0.11798	-0.0609
1.34228	0.145943	0.40699	-0.1073	-0.06558
1.34508	0.14467	0.42729	-0.10439	-0.07598
1.34787	0.132809	0.45044	-0.12367	-0.07697
1.35067	0.128253	0.46359	-0.10748	-0.08829
1.35347	0.115639	0.47254	-0.11763	-0.06032
1.35626	0.118282	0.48803	-0.11326	-0.07922
1.35906	0.105562	0.49039	-0.11493	-0.07595
1.36186	0.1056	0.48973	-0.11389	-0.06569
1.36465	0.093616	0.48236	-0.12051	-0.0841
1.36745	0.088809	0.49514	-0.13082	-0.06895
1.37025	0.073949	0.5092	-0.11883	-0.06605
1.37304	0.077866	0.49751	-0.12434	-0.07994
1.37584	0.062224	0.50041	-0.14129	-0.08539
1.37864	0.062362	0.50214	-0.12466	-0.07083
1.38143	0.057975	0.50439	-0.12341	-0.07211
1.38423	0.045691	0.50342	-0.13387	-0.06875
1.38702	0.051396	0.50572	-0.14306	-0.07442
1.38982	0.047065	0.50547	-0.15434	-0.06928
1.39262	0.045501	0.49422	-0.14551	-0.06831
1.39541	0.043044	0.4877	-0.15777	-0.0684
1.39821	0.040732	0.4896	-0.1486	-0.067
1.40101	0.047177	0.48708	-0.15045	-0.07038
1.4038	0.0465	0.47235	-0.15205	-0.06795
1.4066	0.043889	0.46869	-0.15384	-0.06818
1.4094	0.044872	0.45067	-0.14814	-0.07836
1.41219	0.062565	0.4494	-0.16003	-0.07858
1.41499	0.066122	0.42929	-0.16275	-0.08642
1.41779	0.06294	0.43388	-0.1563	-0.07929
1.42058	0.065738	0.4254	-0.16666	-0.07499
1.42338	0.063094	0.41787	-0.17229	-0.07219
1.42617	0.057703	0.42298	-0.17494	-0.06042
1.42897	0.064188	0.41798	-0.15911	-0.07759
1.43177	0.055308	0.40006	-0.16891	-0.07434
1.43456	0.06459	0.39553	-0.16947	-0.07249
1.43736	0.059879	0.38388	-0.16666	-0.06407
1.44016	0.070184	0.39283	-0.15555	-0.06352
1.44295	0.062747	0.37418	-0.17393	-0.07256
1.44575	0.066325	0.36218	-0.17722	-0.07864
1.44855	0.063544	0.36812	-0.159	-0.07267
1.45134	0.070361	0.35799	-0.1625	-0.06523
1.45414	0.06917	0.36313	-0.17735	-0.06823
1.45694	0.064709	0.34778	-0.18306	-0.06018
1.45973	0.060279	0.34238	-0.19493	-0.05914
1.46253	0.062718	0.34227	-0.178	-0.05131
1.46532	0.055207	0.32762	-0.18558	-0.06305
1.46812	0.053679	0.32663	-0.17656	-0.0687
1.47092	0.054191	0.32018	-0.1902	-0.0608
1.47371	0.054314	0.3124	-0.1856	-0.05287
1.47651	0.041026	0.30354	-0.18436	-0.05485
1.47931	0.041039	0.29379	-0.19129	-0.05344
1.4821	0.030804	0.28515	-0.19394	-0.05871
1.4849	0.02057	0.27545	-0.1969	-0.05898
1.4877	0.025006	0.26419	-0.20754	-0.05891
1.49049	0.017629	0.2669	-0.1971	-0.06206
1.49329	0.003867	0.24373	-0.20044	-0.04762
1.49609	0.00154	0.23544	-0.20131	-0.05847
1.49888	-0.01599	0.23895	-0.19498	-0.04689
1.50168	-0.01575	0.23256	-0.19507	-0.04743
1.50447	-0.02201	0.21727	-0.20056	-0.04524
1.50727	-0.0241	0.20408	-0.1881	-0.04463
1.51007	-0.03717	0.19738	-0.18942	-0.04445
1.51286	-0.03437	0.18854	-0.17558	-0.04011
1.51566	-0.03865	0.18799	-0.1707	-0.03311
1.51846	-0.04315	0.18688	-0.17769	-0.03766
1.52125	-0.04849	0.19394	-0.15625	-0.03692
1.52405	-0.05236	0.17447	-0.1597	-0.03131
1.52685	-0.06552	0.18335	-0.16581	-0.02506
1.52964	-0.06409	0.16535	-0.16812	-0.01983
1.53244	-0.0684	0.17058	-0.14714	-0.02507
1.53523	-0.08479	0.16485	-0.14142	-0.02106
1.53803	-0.08189	0.16175	-0.14252	-0.02458
1.54083	-0.10034	0.16329	-0.13445	-0.02536
1.54362	-0.09949	0.15824	-0.13663	-0.02118
1.54642	-0.10114	0.15324	-0.12839	-0.02565
1.54922	-0.10837	0.14773	-0.11287	-0.02007
1.55201	-0.1131	0.14258	-0.11189	-0.02592
1.55481	-0.11942	0.15519	-0.116	-0.03099
1.55761	-0.12635	0.14618	-0.09439	-0.03382
1.5604	-0.12536	0.13379	-0.08602	-0.02011
1.5632	-0.13191	0.13809	-0.08833	-0.02522
1.566	-0.13367	0.12987	-0.08102	-0.03379
1.56879	-0.13963	0.11608	-0.06733	-0.02413
1.57159	-0.15597	0.12008	-0.06275	-0.03197
1.57438	-0.14923	0.10735	-0.06267	-0.02303
1.57718	-0.15238	0.10044	-0.05851	-0.02292
1.57998	-0.15277	0.09506	-0.04802	-0.03277
1.58277	-0.16808	0.10037	-0.03941	-0.03108
1.58557	-0.16285	0.08461	-0.02629	-0.04171
1.58837	-0.1602	0.08068	-0.02163	-0.03815
1.59116	-0.17708	0.08002	-0.00414	-0.03396
1.59396	-0.17795	0.0773	-0.01558	-0.04008
1.59676	-0.17672	0.06829	-0.00616	-0.03473
1.59955	-0.1738	0.06686	0.004308	-0.03971
1.60235	-0.18327	0.04475	0.004508	-0.03879
1.60515	-0.17656	0.05152	0.018373	-0.03898
1.60794	-0.19023	0.04436	0.011782	-0.04698
1.61074	-0.19378	0.04407	0.003818	-0.0474
1.61353	-0.1953	0.03673	0.022615	-0.05057
1.61633	-0.2011	0.04992	0.029451	-0.05609
1.61913	-0.19697	0.04352	0.035557	-0.04113
1.62192	-0.20413	0.04603	0.033861	-0.05226
1.62472	-0.20053	0.04889	0.037404	-0.05037
1.62752	-0.21125	0.03819	0.041101	-0.04736
1.63031	-0.21912	0.0388	0.035908	-0.04809
1.63311	-0.21424	0.0358	0.043271	-0.0651
1.63591	-0.22278	0.03105	0.043023	-0.0682
1.6387	-0.21849	0.03128	0.057202	-0.06307
1.6415	-0.21684	0.03345	0.063395	-0.06284
1.6443	-0.22366	0.03299	0.071347	-0.06775
1.64709	-0.21482	0.02279	0.070561	-0.05914
1.64989	-0.22637	0.01964	0.076316	-0.06046
1.65268	-0.22786	0.02016	0.075169	-0.06232
1.65548	-0.23245	0.01795	0.083418	-0.0749
1.65828	-0.22936	0.01127	0.082224	-0.06585
1.66107	-0.24204	0.01036	0.094365	-0.06788
1.66387	-0.23176	-0.00029	0.089663	-0.07391
1.66667	-0.2369	0.00382	0.093257	-0.07516
1.66946	-0.22782	-0.00627	0.101217	-0.07355
1.67226	-0.23928	-0.00652	0.114081	-0.06555
1.67506	-0.23631	-0.02167	0.115217	-0.07092
1.67785	-0.23624	-0.01391	0.098664	-0.05847
1.68065	-0.24356	-0.02122	0.119307	-0.06428
1.68345	-0.24592	-0.02282	0.118823	-0.06008
1.68624	-0.24987	-0.03658	0.134025	-0.05836
1.68904	-0.2467	-0.03835	0.131927	-0.04956
1.69183	-0.25145	-0.03713	0.138954	-0.06171
1.69463	-0.25379	-0.04743	0.13286	-0.04998
1.69743	-0.24969	-0.03859	0.153279	-0.05299
1.70022	-0.25309	-0.04059	0.145278	-0.07323
1.70302	-0.25159	-0.05812	0.153619	-0.06532
1.70582	-0.27018	-0.04411	0.155226	-0.0527
1.70861	-0.25826	-0.05676	0.15436	-0.06494
1.71141	-0.25832	-0.06548	0.161577	-0.05985
1.71421	-0.25364	-0.05538	0.166023	-0.06317
1.717	-0.2595	-0.0603	0.161997	-0.0583
1.7198	-0.26077	-0.0737	0.170026	-0.05226
1.7226	-0.26531	-0.06497	0.177304	-0.07064
1.72539	-0.26617	-0.04909	0.165054	-0.06866
1.72819	-0.27675	-0.06769	0.174314	-0.07796
1.73098	-0.26858	-0.08046	0.179098	-0.07103
1.73378	-0.26812	-0.078	0.185348	-0.07052
1.73658	-0.27876	-0.08294	0.180739	-0.08352
1.73937	-0.26905	-0.09463	0.194167	-0.0706
1.74217	-0.27529	-0.10363	0.194965	-0.06986
1.74497	-0.26919	-0.08405	0.205409	-0.06968
1.74776	-0.26875	-0.08161	0.202302	-0.06481
1.75056	-0.26654	-0.09776	0.209809	-0.06888
1.75336	-0.27711	-0.09104	0.212755	-0.07318
1.75615	-0.27368	-0.10423	0.216467	-0.07917
1.75895	-0.27974	-0.0967	0.22465	-0.07622
1.76174	-0.26831	-0.10593	0.213011	-0.07481
1.76454	-0.27112	-0.10812	0.218945	-0.08004
1.76734	-0.27139	-0.10917	0.228205	-0.06754
1.77013	-0.27141	-0.11803	0.230692	-0.07005
1.77293	-0.27561	-0.09563	0.231084	-0.06898
1.77573	-0.26941	-0.10144	0.228023	-0.07839
1.77852	-0.26327	-0.09846	0.232443	-0.06423
1.78132	-0.26857	-0.10249	0.225815	-0.06515
1.78412	-0.26503	-0.10868	0.22305	-0.06897
1.78691	-0.26156	-0.10522	0.221174	-0.06599
1.78971	-0.2747	-0.11895	0.219337	-0.05568
1.79251	-0.26758	-0.12096	0.219732	-0.06535
1.7953	-0.26246	-0.11564	0.216388	-0.06446
1.7981	-0.27403	-0.11208	0.213023	-0.06874
1.80089	-0.26771	-0.1251	0.204658	-0.07027
1.80369	-0.27804	-0.11539	0.205513	-0.06525
1.80649	-0.28047	-0.11367	0.197685	-0.07894
1.80928	-0.27001	-0.10629	0.186955	-0.07859
1.81208	-0.26487	-0.11973	0.185879	-0.08357
1.81488	-0.26652	-0.10906	0.178979	-0.07641
1.81767	-0.26834	-0.11985	0.171553	-0.07803
1.82047	-0.26682	-0.12718	0.161247	-0.07816
1.82327	-0.26309	-0.13053	0.160076	-0.07462
1.82606	-0.26654	-0.12228	0.150431	-0.06854
1.82886	-0.28094	-0.11623	0.141444	-0.06431
1.83166	-0.27366	-0.13077	0.130443	-0.07265
1.83445	-0.28418	-0.1337	0.127643	-0.07409
1.83725	-0.27434	-0.14134	0.114048	-0.07431
1.84004	-0.2764	-0.12783	0.111855	-0.0534
1.84284	-0.26824	-0.13638	0.108891	-0.06101
1.84564	-0.26325	-0.13214	0.103942	-0.07156
1.84843	-0.25733	-0.1332	0.090215	-0.06061
1.85123	-0.26136	-0.12873	0.081994	-0.06088
1.85403	-0.26681	-0.13937	0.078736	-0.06522
1.85682	-0.26239	-0.13913	0.071405	-0.05862
1.85962	-0.24344	-0.13315	0.076297	-0.05188
1.86242	-0.23895	-0.13558	0.045755	-0.05109
1.86521	-0.22637	-0.14434	0.048456	-0.05609
1.86801	-0.22443	-0.12859	0.041944	-0.05822
1.87081	-0.21983	-0.12688	0.030841	-0.06909
1.8736	-0.21119	-0.13542	0.031526	-0.05394
1.8764	-0.20409	-0.12571	0.024087	-0.06374
1.87919	-0.18777	-0.14132	0.010074	-0.06224
1.88199	-0.18769	-0.13397	0.001234	-0.05973
1.88479	-0.17839	-0.13671	0.008689	-0.06983
1.88758	-0.15599	-0.15018	-0.01066	-0.05285
1.89038	-0.15089	-0.14706	-0.01692	-0.0767
1.89318	-0.13495	-0.14304	-0.03525	-0.05873
1.89597	-0.12059	-0.15068	-0.0195	-0.06046
1.89877	-0.10785	-0.1524	-0.02276	-0.06145
1.90157	-0.09541	-0.13662	-0.03596	-0.06339
1.90436	-0.08666	-0.14828	-0.05428	-0.06392
1.90716	-0.08294	-0.14569	-0.04504	-0.0596
1.90996	-0.05298	-0.16063	-0.04985	-0.072
1.91275	-0.04334	-0.14445	-0.06047	-0.07382
1.91555	-0.03152	-0.15443	-0.07405	-0.06291
1.91834	-0.02198	-0.14172	-0.08165	-0.07087
1.92114	-0.01003	-0.13821	-0.06769	-0.08073
1.92394	0.005729	-0.14049	-0.08327	-0.06243
1.92673	0.022515	-0.13512	-0.08969	-0.06277
1.92953	0.034645	-0.14485	-0.08782	-0.07522
1.93233	0.042599	-0.14016	-0.10004	-0.06949
1.93512	0.051452	-0.14449	-0.10761	-0.07288
1.93792	0.072095	-0.14485	-0.10695	-0.06126
1.94072	0.084382	-0.14313	-0.10573	-0.05604
1.94351	0.094695	-0.13035	-0.11854	-0.06936
1.94631	0.106149	-0.14788	-0.12744	-0.05679
1.94911	0.119578	-0.1445	-0.10928	-0.05869
1.9519	0.126754	-0.13398	-0.13208	-0.07604
1.9547	0.140158	-0.15202	-0.13377	-0.05509
1.95749	0.14905	-0.133	-0.14128	-0.05831
1.96029	0.157481	-0.1407	-0.13335	-0.07212
1.96309	0.162664	-0.14333	-0.14602	-0.08056
1.96588	0.167786	-0.13729	-0.15722	-0.06142
1.96868	0.178601	-0.15053	-0.13199	-0.07579
1.97148	0.188815	-0.14775	-0.13989	-0.06032
1.97427	0.196314	-0.13586	-0.1696	-0.0803
1.97707	0.198362	-0.14303	-0.16133	-0.07563
1.97987	0.198073	-0.14648	-0.18243	-0.06874
1.98266	0.204213	-0.14121	-0.16126	-0.05894
1.98546	0.208198	-0.13921	-0.16997	-0.07489
1.98826	0.201227	-0.14052	-0.15839	-0.05189
1.99105	0.200901	-0.14969	-0.17458	-0.0565
1.99385	0.208398	-0.14067	-0.16469	-0.0702
1.99664	0.202832	-0.12611	-0.16352	-0.07269
1.99944	0.201351	-0.13564	-0.16264	-0.0634
2.00224	0.200082	-0.13313	-0.16309	-0.06728
2.00503	0.19168	-0.12309	-0.16073	-0.06093
2.00783	0.192223	-0.12957	-0.15045	-0.08384
2.01063	0.195756	-0.13423	-0.13655	-0.06984
2.01342	0.195247	-0.12525	-0.12831	-0.05475
2.01622	0.193129	-0.13157	-0.14262	-0.06744
2.01902	0.207115	-0.12956	-0.1478	-0.07553
2.02181	0.206912	-0.1323	-0.13811	-0.05873
2.02461	0.222003	-0.13414	-0.13277	-0.06491
2.0274	0.222561	-0.13127	-0.12196	-0.06259
2.0302	0.230157	-0.1302	-0.11029	-0.0747
2.033	0.234268	-0.13478	-0.10489	-0.06974
2.03579	0.237783	-0.12182	-0.10401	-0.06186
2.03859	0.239252	-0.12289	-0.10503	-0.05903
2.04139	0.243274	-0.13596	-0.09918	-0.06024
2.04418	0.256519	-0.14178	-0.1097	-0.06665
2.04698	0.252861	-0.12395	-0.09972	-0.0457
2.04978	0.257409	-0.13882	-0.10214	-0.05355
2.05257	0.259784	-0.13325	-0.07849	-0.06859
2.05537	0.260628	-0.12619	-0.08495	-0.04743
2.05817	0.270128	-0.13759	-0.08781	-0.07443
2.06096	0.26978	-0.13891	-0.08222	-0.07509
2.06376	0.271757	-0.12517	-0.07538	-0.07007
2.06656	0.267295	-0.12698	-0.08004	-0.0736
2.06935	0.264693	-0.13367	-0.08199	-0.07055
2.07215	0.262395	-0.12173	-0.08498	-0.06491
2.07494	0.267922	-0.14012	-0.0854	-0.0723
2.07774	0.271935	-0.12263	-0.0982	-0.06619
2.08054	0.271522	-0.12245	-0.08681	-0.07784
2.08333	0.266014	-0.12465	-0.09374	-0.06242
2.08613	0.265563	-0.11133	-0.10068	-0.06466
2.08893	0.264997	-0.11161	-0.10016	-0.05896
2.09172	0.262457	-0.11533	-0.10298	-0.04446
2.09452	0.256904	-0.11852	-0.12353	-0.0672
2.09732	0.249904	-0.10362	-0.10284	-0.0642
2.10011	0.250235	-0.11643	-0.11471	-0.06333
2.10291	0.247247	-0.11778	-0.1139	-0.06801
2.1057	0.238626	-0.13056	-0.11117	-0.06746
2.1085	0.238667	-0.1064	-0.1297	-0.06068
2.1113	0.231001	-0.11969	-0.11032	-0.05859
2.11409	0.222145	-0.1177	-0.12672	-0.05137
2.11689	0.220125	-0.11017	-0.12106	-0.06297
2.11969	0.211684	-0.13027	-0.12878	-0.06173
2.12248	0.206168	-0.11395	-0.13602	-0.07682
2.12528	0.208294	-0.12457	-0.12938	-0.06791
2.12808	0.203352	-0.12909	-0.13516	-0.06065
2.13087	0.209636	-0.11546	-0.1365	-0.06787
2.13367	0.199187	-0.11953	-0.13383	-0.06641
2.13646	0.199323	-0.11314	-0.14737	-0.05752
2.13926	0.199539	-0.11573	-0.14862	-0.06104
2.14206	0.205928	-0.11034	-0.14455	-0.0636
2.14486	0.198559	-0.1161	-0.15676	-0.05913
2.14765	0.190103	-0.1147	-0.14785	-0.0749
2.15045	0.187245	-0.11622	-0.15858	-0.06094
2.15324	0.180862	-0.11033	-0.16219	-0.05184
2.15604	0.183904	-0.12234	-0.14694	-0.06022
2.15884	0.178943	-0.11633	-0.17158	-0.05847
2.16163	0.171915	-0.11035	-0.16396	-0.05341
2.16443	0.164084	-0.10453	-0.15163	-0.04563
2.16723	0.167832	-0.10666	-0.13844	-0.06033
2.17002	0.165617	-0.11406	-0.13867	-0.04098
2.17282	0.155606	-0.11309	-0.15923	-0.04663
2.17562	0.147645	-0.11017	-0.13262	-0.04646
2.17841	0.138901	-0.12233	-0.137	-0.05439
2.18121	0.135031	-0.12307	-0.12952	-0.05243
2.184	0.137135	-0.11178	-0.12299	-0.05466
2.1868	0.12222	-0.11102	-0.10837	-0.05928
2.1896	0.127491	-0.10678	-0.11048	-0.0546
2.19239	0.128598	-0.11389	-0.09886	-0.04621
2.19519	0.120224	-0.1138	-0.08551	-0.06725
2.19799	0.134386	-0.11323	-0.10497	-0.05158
2.20078	0.121546	-0.11581	-0.09388	-0.05263
2.20358	0.127963	-0.10341	-0.09529	-0.04851
2.20638	0.125153	-0.10958	-0.08151	-0.05114
2.20917	0.127197	-0.10137	-0.08917	-0.06418
2.21197	0.133427	-0.10301	-0.0862	-0.05435
2.21476	0.126083	-0.10673	-0.08051	-0.0476
2.21756	0.118733	-0.10532	-0.06957	-0.04714
2.22036	0.118595	-0.11121	-0.07039	-0.04761
2.22315	0.122273	-0.09892	-0.07947	-0.04699
2.22595	0.125475	-0.10748	-0.06909	-0.04119
2.22875	0.121936	-0.10756	-0.07844	-0.05396
2.23154	0.126157	-0.1045	-0.06589	-0.03733
2.23434	0.128853	-0.10774	-0.06939	-0.03751
2.23714	0.12905	-0.1004	-0.07684	-0.0504
2.23993	0.124068	-0.09927	-0.06571	-0.03467
2.24273	0.12242	-0.10701	-0.07287	-0.03292
2.24553	0.124534	-0.10647	-0.07388	-0.04268
2.24832	0.121026	-0.09787	-0.0689	-0.04484
2.25112	0.124593	-0.09856	-0.07467	-0.05071
2.25392	0.133092	-0.10842	-0.07364	-0.0429
2.25671	0.118367	-0.11352	-0.06322	-0.03864
2.25951	0.126391	-0.1054	-0.06252	-0.06305
2.2623	0.129946	-0.10081	-0.05232	-0.06308
2.2651	0.122204	-0.10127	-0.0539	-0.0634
2.2679	0.132257	-0.09307	-0.05223	-0.05607
2.27069	0.126993	-0.09701	-0.04161	-0.05981
2.27349	0.132927	-0.11156	-0.05321	-0.03991
2.27629	0.135723	-0.10408	-0.04716	-0.05772
2.27908	0.133289	-0.10226	-0.03289	-0.05102
2.28188	0.134282	-0.10404	-0.02962	-0.06404
2.28468	0.130726	-0.09142	-0.0242	-0.05787
2.28747	0.135667	-0.08271	-0.02137	-0.05802
2.29027	0.142583	-0.08268	-0.01887	-0.05863
2.29306	0.131397	-0.09277	-0.00199	-0.06145
2.29586	0.132797	-0.09347	-0.01484	-0.05918
2.29866	0.128677	-0.0757	-0.01007	-0.08352
2.30145	0.141357	-0.09179	0.010933	-0.06015
2.30425	0.137222	-0.10284	0.01945	-0.05934
2.30705	0.136467	-0.08496	0.030742	-0.06592
2.30984	0.134466	-0.08985	0.029665	-0.05752
2.31264	0.136149	-0.09346	0.033699	-0.05827
2.31544	0.131897	-0.09985	0.047132	-0.06366
2.31823	0.139158	-0.09051	0.044678	-0.0709
2.32103	0.133846	-0.08969	0.042392	-0.05705
2.32383	0.137081	-0.09417	0.057465	-0.07
2.32662	0.137138	-0.08725	0.054125	-0.0623
2.32942	0.140896	-0.08896	0.070872	-0.06816
2.33222	0.142597	-0.09476	0.080258	-0.05777
2.33501	0.139688	-0.09408	0.082947	-0.06737
2.33781	0.137064	-0.10014	0.086135	-0.06116
2.3406	0.142894	-0.0868	0.103441	-0.05865
2.3434	0.139307	-0.08147	0.116877	-0.06593
2.3462	0.141406	-0.08148	0.122496	-0.06998
2.34899	0.145489	-0.08549	0.126832	-0.06004
2.35179	0.138657	-0.09304	0.142794	-0.06727
2.35459	0.136754	-0.09478	0.149809	-0.06731
2.35738	0.14068	-0.08041	0.161052	-0.08293
2.36018	0.134811	-0.07828	0.165132	-0.07545
2.36298	0.131899	-0.09664	0.17792	-0.09155
2.36577	0.130018	-0.09323	0.179832	-0.09537
2.36857	0.12278	-0.07863	0.18792	-0.08362
2.37136	0.125824	-0.0891	0.18506	-0.08381
2.37416	0.119335	-0.09372	0.198776	-0.08016
2.37696	0.110629	-0.07327	0.191363	-0.07409
2.37975	0.110381	-0.0945	0.197586	-0.06868
2.38255	0.099811	-0.07511	0.198375	-0.06572
2.38535	0.091788	-0.09247	0.199535	-0.07159
2.38814	0.090035	-0.07807	0.192303	-0.07112
2.39094	0.086443	-0.07372	0.189954	-0.0744
2.39374	0.083647	-0.06345	0.196001	-0.07244
2.39653	0.069719	-0.08149	0.196881	-0.06725
2.39933	0.059175	-0.06661	0.196727	-0.0769
2.40212	0.057005	-0.07241	0.198537	-0.06595
2.40492	0.048064	-0.06684	0.193938	-0.06499
2.40772	0.046661	-0.06639	0.187816	-0.06664
2.41052	0.041008	-0.06667	0.183418	-0.06712
2.41331	0.031206	-0.06749	0.178083	-0.05741
2.41611	0.025367	-0.065	0.168611	-0.06991
2.4189	0.027473	-0.05177	0.166543	-0.06433
2.4217	0.011632	-0.05792	0.158791	-0.07146
2.4245	0.015024	-0.06306	0.15813	-0.0545
2.42729	0.005989	-0.05939	0.14041	-0.06572
2.43009	-0.00433	-0.05502	0.125239	-0.05954
2.43289	-0.00341	-0.06489	0.120124	-0.06483
2.43568	-0.0133	-0.06558	0.11813	-0.06242
2.43848	-0.01689	-0.06472	0.113664	-0.06347
2.44128	-0.02278	-0.04716	0.107932	-0.06809
2.44407	-0.03009	-0.0656	0.094237	-0.05599
2.44687	-0.03393	-0.0639	0.086346	-0.06272
2.44966	-0.04333	-0.06375	0.073014	-0.07476
2.45246	-0.05089	-0.05463	0.0693	-0.07654
2.45526	-0.05787	-0.05108	0.050957	-0.081
2.45805	-0.06202	-0.05093	0.064535	-0.07329
2.46085	-0.05192	-0.06084	0.048162	-0.07036
2.46365	-0.06087	-0.06349	0.031832	-0.04807
2.46644	-0.07814	-0.05009	0.018802	-0.0596
2.46924	-0.08634	-0.04174	0.031173	-0.05836
2.47204	-0.07674	-0.05637	0.017258	-0.05297
2.47483	-0.0851	-0.05576	0.019803	-0.06742
2.47763	-0.09301	-0.07422	0.014663	-0.0741
2.48042	-0.09305	-0.06326	0.008095	-0.0592
2.48322	-0.09743	-0.0509	-0.00841	-0.0675
2.48602	-0.09949	-0.05466	-0.01782	-0.05361
2.48881	-0.10567	-0.05112	-0.01574	-0.05294
2.49161	-0.10293	-0.05736	-0.036	-0.05513
2.49441	-0.08795	-0.06332	-0.02839	-0.05013
2.4972	-0.08849	-0.05832	-0.03551	-0.04918
2.5	-0.09751	-0.04441	-0.03615	-0.053
2.5028	-0.08926	-0.05479	-0.04043	-0.05662
2.50559	-0.08722	-0.05165	-0.06245	-0.05916
2.50839	-0.08595	-0.04426	-0.06107	-0.0613
2.51119	-0.08082	-0.05285	-0.07669	-0.05841
2.51398	-0.09549	-0.05215	-0.07928	-0.06549
2.51678	-0.08309	-0.04155	-0.08075	-0.06038
2.51958	-0.08675	-0.04699	-0.07531	-0.06003
2.52237	-0.08086	-0.04004	-0.09443	-0.06207
2.52517	-0.0758	-0.04144	-0.09981	-0.06358
2.52796	-0.07298	-0.03638	-0.10407	-0.05196
2.53076	-0.07711	-0.0375	-0.10074	-0.06536
2.53356	-0.06824	-0.04022	-0.10457	-0.06252
2.53635	-0.06963	-0.03446	-0.11218	-0.06029
2.53915	-0.07369	-0.04276	-0.10927	-0.06228
2.54195	-0.06048	-0.03553	-0.11671	-0.06313
2.54474	-0.06453	-0.04644	-0.11879	-0.06673
2.54754	-0.05536	-0.05391	-0.12997	-0.0763
2.55034	-0.06271	-0.03456	-0.12897	-0.07496
2.55313	-0.06915	-0.03767	-0.13853	-0.06637
2.55593	-0.055	-0.03972	-0.1245	-0.06611
2.55872	-0.05276	-0.04839	-0.13963	-0.06872
2.56152	-0.04975	-0.04536	-0.14389	-0.07029
2.56432	-0.03618	-0.03062	-0.14404	-0.07046
2.56711	-0.03842	-0.02453	-0.14431	-0.06969
2.56991	-0.03283	-0.01706	-0.13431	-0.05295
2.57271	-0.03038	-0.02853	-0.13977	-0.07739
2.5755	-0.02721	-0.0251	-0.12548	-0.0495
2.5783	-0.03093	-0.02379	-0.13387	-0.05536
2.5811	-0.02669	-0.01135	-0.14228	-0.06382
2.58389	-0.01446	-0.00761	-0.14524	-0.07232
2.58669	-0.0127	-0.00715	-0.12602	-0.04174
2.58948	-0.01377	2e-05	-0.13864	-0.07148
2.59228	-0.01432	-0.00064	-0.12753	-0.05701
2.59508	-0.00532	-0.01238	-0.10866	-0.05428
2.59788	-0.00505	-0.0066	-0.11782	-0.06005
2.60067	-0.00573	-0.00858	-0.11804	-0.05108
2.60347	-0.00253	-0.00804	-0.11216	-0.05699
2.60626	0.002247	-0.01518	-0.12507	-0.06233
2.60906	-0.00456	-0.0163	-0.10535	-0.05798
2.61186	0.003174	-0.00837	-0.09938	-0.06181
2.61465	-0.0016	-0.01189	-0.10988	-0.07178
2.61745	0.004317	-0.00829	-0.10349	-0.06171
2.62025	0.010532	-0.00663	-0.11806	-0.06153
2.62304	0.008937	-0.01017	-0.11218	-0.06393
2.62584	0.008757	-0.00958	-0.10209	-0.07308
2.62864	0.013992	-0.00493	-0.10317	-0.05936
2.63143	0.012215	-0.00832	-0.08001	-0.05433
2.63423	0.022386	-0.02441	-0.09721	-0.0513
2.63702	0.019898	-0.00895	-0.09402	-0.0511
2.63982	0.019076	-0.0152	-0.07212	-0.04951
2.64262	0.022158	-0.00983	-0.07087	-0.05289
2.64541	0.025685	-0.01418	-0.06333	-0.06527
2.64821	0.023168	-0.01176	-0.06676	-0.05015
2.65101	0.031805	-0.02096	-0.07425	-0.05732
2.6538	0.029373	-0.01501	-0.06076	-0.05468
2.6566	0.029484	-0.01287	-0.0528	-0.05212
2.6594	0.038638	-0.01679	-0.05917	-0.05465
2.66219	0.038842	-0.0199	-0.05495	-0.05345
2.66499	0.051014	-0.00883	-0.05626	-0.05032
2.66778	0.040079	-0.02227	-0.058	-0.04755
2.67058	0.045739	-0.01425	-0.05673	-0.05328
2.67338	0.048719	-0.02771	-0.05958	-0.04998
2.67617	0.044737	-0.01882	-0.041	-0.04376
2.67897	0.050152	-0.02636	-0.04946	-0.04814
2.68177	0.047213	-0.01281	-0.04771	-0.06412
2.68456	0.053093	0.00289	-0.05099	-0.05948
2.68736	0.057956	-0.00386	-0.05312	-0.05816
2.69016	0.052694	-0.0103	-0.05703	-0.06659
2.69295	0.050437	-0.00828	-0.04915	-0.05872
2.69575	0.056251	-0.00568	-0.06468	-0.04294
2.69855	0.056816	-0.01329	-0.06425	-0.05321
2.70134	0.055698	-0.01255	-0.0567	-0.05709
2.70414	0.057397	-0.01095	-0.06207	-0.06466
2.70694	0.053999	-0.00858	-0.05879	-0.05666
2.70973	0.056372	-0.01514	-0.07557	-0.0494
2.71253	0.057731	-0.00862	-0.07179	-0.04959
2.71532	0.069949	-0.01253	-0.07936	-0.06406
2.71812	0.065213	-0.00706	-0.07313	-0.04725
2.72092	0.07845	-0.00795	-0.08788	-0.06514
2.72371	0.081432	-0.03327	-0.08674	-0.05977
2.72651	0.079556	-0.02487	-0.09003	-0.06935
2.72931	0.083133	-0.02163	-0.08875	-0.05969
2.7321	0.083665	-0.02928	-0.09105	-0.08585
2.7349	0.083308	-0.02457	-0.09463	-0.05958
2.7377	0.079611	-0.02517	-0.1023	-0.05426
2.74049	0.082924	-0.01346	-0.09383	-0.05956
2.74329	0.084886	-0.02428	-0.11095	-0.04863
2.74608	0.086179	-0.00639	-0.10927	-0.06409
2.74888	0.096538	-0.00429	-0.11036	-0.05478
2.75168	0.09168	-0.02427	-0.11444	-0.05277
2.75447	0.084074	-0.0241	-0.12362	-0.05458
2.75727	0.092445	-0.01352	-0.1176	-0.05168
2.76007	0.09273	-0.01854	-0.1186	-0.05318
2.76286	0.091976	-0.02482	-0.13021	-0.05321
2.76566	0.100181	-0.02479	-0.13778	-0.06651
2.76846	0.097779	-0.03134	-0.13823	-0.05284
2.77125	0.096	-0.02306	-0.12822	-0.05567
2.77405	0.098675	-0.02994	-0.13507	-0.05512
2.77685	0.103527	-0.02238	-0.1355	-0.05013
2.77964	0.102042	-0.02208	-0.15218	-0.06471
2.78244	0.102906	-0.02166	-0.14218	-0.05117
2.78524	0.109844	-0.03411	-0.13336	-0.05865
2.78803	0.104436	-0.01528	-0.15439	-0.05484
2.79083	0.107542	-0.0193	-0.15387	-0.06091
2.79362	0.112632	-0.0179	-0.15696	-0.05965
2.79642	0.107661	-0.02779	-0.16086	-0.07141
2.79922	0.102283	-0.02138	-0.1652	-0.06677
2.80201	0.0986	-0.00318	-0.16372	-0.0658
2.80481	0.109009	-0.00957	-0.17089	-0.08002
2.80761	0.109277	-0.01373	-0.17012	-0.07397
2.8104	0.1021	-0.00271	-0.16506	-0.05073
2.8132	0.10405	0.00821	-0.1563	-0.05308
2.816	0.106271	0.00968	-0.16596	-0.06396
2.81879	0.116065	0.01351	-0.15096	-0.06162
2.82159	0.109783	0.00677	-0.16536	-0.07322
2.82438	0.108388	0.018	-0.15428	-0.0692
2.82718	0.113646	0.02463	-0.15567	-0.06545
2.82998	0.116666	0.02577	-0.16851	-0.0601
2.83277	0.12211	0.01965	-0.1575	-0.06318
2.83557	0.123937	0.02539	-0.14535	-0.0571
2.83837	0.13126	0.01698	-0.14585	-0.06085
2.84116	0.132407	0.02044	-0.13608	-0.05989
2.84396	0.13742	0.035	-0.12012	-0.06386
2.84676	0.146303	0.03642	-0.12356	-0.05537
2.84955	0.145351	0.02743	-0.11197	-0.0691
2.85235	0.157051	0.02986	-0.12473	-0.05777
2.85514	0.154802	0.02685	-0.09778	-0.05576
2.85794	0.160446	0.0346	-0.11002	-0.0527
2.86074	0.165973	0.03405	-0.10051	-0.06532
2.86354	0.167687	0.02968	-0.09955	-0.06371
2.86633	0.168106	0.03449	-0.09724	-0.06759
2.86913	0.177615	0.02325	-0.09675	-0.06414
2.87192	0.181579	0.03219	-0.08801	-0.06943
2.87472	0.183129	0.02912	-0.07723	-0.08244
2.87752	0.188312	0.01582	-0.05867	-0.0622
2.88031	0.182158	0.03088	-0.06494	-0.07104
2.88311	0.192195	0.02076	-0.06545	-0.06629
2.88591	0.1968	0.02665	-0.05739	-0.07001
2.8887	0.196182	0.0208	-0.05957	-0.06258
2.8915	0.192177	0.02098	-0.05871	-0.07155
2.8943	0.193757	0.02869	-0.06181	-0.07649
2.89709	0.193865	0.01429	-0.06057	-0.0727
2.89989	0.195252	0.02223	-0.05551	-0.07808
2.90268	0.190314	0.01499	-0.05983	-0.08078
2.90548	0.191591	0.01219	-0.06734	-0.06975
2.90828	0.18717	0.01767	-0.04415	-0.05505
2.91107	0.187875	0.01446	-0.06075	-0.07208
2.91387	0.184461	0.02284	-0.06957	-0.06007
2.91667	0.182499	0.02563	-0.07381	-0.05276
2.91946	0.18743	0.01123	-0.06693	-0.05226
2.92226	0.181705	0.00744	-0.07612	-0.06297
2.92506	0.180644	0.01437	-0.07383	-0.04077
2.92785	0.173625	-0.00186	-0.08355	-0.04325
2.93065	0.178312	0.01025	-0.06858	-0.04891
2.93344	0.169592	0.00487	-0.07563	-0.05549
2.93624	0.173472	0.00359	-0.07268	-0.04837
2.93904	0.16361	0.00633	-0.07716	-0.05112
2.94183	0.152179	-0.00781	-0.07971	-0.03533
2.94463	0.143733	0.005	-0.08254	-0.03709
2.94743	0.136156	-8e-05	-0.08082	-0.036
2.95022	0.125936	-0.00554	-0.08019	-0.03973
2.95302	0.121692	-0.0005	-0.08821	-0.02358
2.95582	0.112707	-0.00855	-0.07635	-0.01968
2.95861	0.110063	-0.00973	-0.07985	-0.01027
2.96141	0.10378	-0.01721	-0.07672	-0.00207
2.96421	0.09369	-0.01272	-0.06232	0.005811
2.967	0.094471	-0.00451	-0.06486	-0.00443
2.9698	0.088643	-0.01729	-0.05031	-0.00405
2.9726	0.070749	-0.01797	-0.04107	0.005946
2.97539	0.071561	-0.00037	-0.05015	0.003538
2.97819	0.064604	-0.01465	-0.04307	-0.00095
2.98098	0.054322	-0.0053	-0.03972	0.003342
2.98378	0.044357	-0.00386	-0.03178	-0.00134
2.98658	0.045506	-0.0137	-0.02281	0.01219
2.98937	0.037493	1e-05	-0.02534	0.008568
2.99217	0.02494	-0.01289	-0.00902	0.01473
2.99497	0.023164	-0.01452	-0.00984	0.012826
2.99776	0.010832	-0.01309	-0.00977	0.002529
3.00056	0.004356	0.00011	-0.00427	0.013558
3.00336	-0.00173	-0.00475	-0.00016	0.011886
3.00615	-0.00753	-0.0033	0.012857	0.018424
3.00895	-0.02075	-0.00834	0.025311	0.002669
3.01174	-0.02627	-0.00659	0.038797	0.007407
3.01454	-0.03205	0.00179	0.038077	-0.00683
3.01734	-0.04183	-0.00233	0.039434	0.005188
3.02013	-0.03794	0.00431	0.051305	0.016953
3.02293	-0.05702	0.01552	0.058446	-0.00063
3.02573	-0.05773	0.0185	0.065926	0.013968
3.02852	-0.06088	0.01642	0.070354	0.003117
3.03132	-0.06962	0.04249	0.085835	-2.3e-05
3.03412	-0.08286	0.03126	0.08351	0.000205
3.03691	-0.08308	0.03898	0.100834	-0.00713
3.03971	-0.09226	0.05874	0.1049	0.001625
3.04251	-0.08961	0.05862	0.108122	-0.01314
3.0453	-0.10691	0.06492	0.118843	-0.00778
3.0481	-0.10385	0.06316	0.128992	0.003255
3.0509	-0.10559	0.07154	0.132504	-0.00288
3.05369	-0.11168	0.07254	0.141192	0.001129
3.05649	-0.12883	0.07449	0.148484	-0.00816
3.05928	-0.1295	0.08903	0.161228	-0.00688
3.06208	-0.13593	0.09048	0.163169	-0.00974
3.06488	-0.14654	0.10065	0.176986	0.006072
3.06767	-0.15392	0.10588	0.186729	0.000553
3.07047	-0.15763	0.10991	0.191093	-0.00604
3.07327	-0.15989	0.11756	0.197176	-0.00434
3.07606	-0.16479	0.1332	0.207308	-0.00447
3.07886	-0.16537	0.13768	0.216419	-0.00266
3.08166	-0.17072	0.13965	0.224996	-0.01217
3.08445	-0.17227	0.1559	0.234268	0.000172
3.08725	-0.17336	0.16806	0.243537	-0.00297
3.09004	-0.18652	0.17433	0.245091	-0.00465
3.09284	-0.18268	0.18124	0.247397	-0.01232
3.09564	-0.19363	0.18397	0.254065	-0.01117
3.09843	-0.19977	0.1906	0.250117	-0.0113
3.10123	-0.1904	0.19667	0.250786	-0.02563
3.10403	-0.19953	0.20359	0.260901	-0.01951
3.10682	-0.18425	0.20673	0.263647	-0.01115
3.10962	-0.20477	0.19915	0.273086	-0.0193
3.11242	-0.20078	0.20382	0.271636	-0.02788
3.11521	-0.20021	0.20971	0.272564	-0.01838
3.11801	-0.19939	0.20194	0.271028	-0.02703
3.1208	-0.19702	0.19651	0.284342	-0.01539
3.1236	-0.20184	0.20387	0.284648	-0.03272
3.1264	-0.18991	0.1969	0.290595	-0.02324
3.1292	-0.18478	0.21357	0.294723	-0.02853
3.13199	-0.18702	0.20185	0.295017	-0.03646
3.13479	-0.18149	0.21144	0.283859	-0.03748
3.13758	-0.17918	0.2047	0.279152	-0.03117
3.14038	-0.1747	0.2138	0.281499	-0.03863
3.14318	-0.18184	0.2208	0.28793	-0.02759
3.14597	-0.17031	0.21708	0.287909	-0.03579
3.14877	-0.1664	0.22462	0.285307	-0.03742
3.15157	-0.15374	0.23099	0.274652	-0.02736
3.15436	-0.15514	0.22953	0.277017	-0.03675
3.15716	-0.13074	0.23093	0.269895	-0.02385
3.15996	-0.12667	0.24274	0.268444	-0.02688
3.16275	-0.12994	0.23884	0.263355	-0.03819
3.16555	-0.11509	0.2461	0.253887	-0.02532
3.16834	-0.11101	0.24105	0.252856	-0.03674
3.17114	-0.11105	0.24103	0.243615	-0.03882
3.17394	-0.08855	0.24627	0.226066	-0.03974
3.17673	-0.0835	0.24508	0.230672	-0.05183
3.17953	-0.07148	0.2399	0.208596	-0.05131
3.18233	-0.06422	0.24087	0.203009	-0.04485
3.18512	-0.05422	0.2271	0.191275	-0.04255
3.18792	-0.04878	0.22283	0.182913	-0.05049
3.19072	-0.03668	0.2132	0.176738	-0.05865
3.19351	-0.03281	0.21455	0.172358	-0.06033
3.19631	-0.02433	0.20898	0.164758	-0.06048
3.1991	-0.01338	0.20347	0.163427	-0.05563
3.2019	0.00514	0.20551	0.14686	-0.05494
3.2047	0.015125	0.20255	0.137419	-0.04664
3.20749	0.019374	0.20407	0.123044	-0.04991
3.21029	0.038863	0.19723	0.123271	-0.05201
3.21309	0.039692	0.2014	0.109463	-0.06452
3.21588	0.057291	0.19883	0.103057	-0.07561
3.21868	0.064487	0.19442	0.09522	-0.06083
3.22148	0.07612	0.195	0.082723	-0.06603
3.22427	0.084327	0.19467	0.08091	-0.06825
3.22707	0.091821	0.19779	0.075878	-0.05743
3.22987	0.092145	0.19866	0.069595	-0.03699
3.23266	0.102058	0.20328	0.059052	-0.04637
3.23546	0.117033	0.20596	0.04119	-0.05412
3.23826	0.120488	0.21429	0.028267	-0.0466
3.24105	0.132396	0.21566	0.032488	-0.0682
3.24385	0.143344	0.21134	0.027783	-0.06002
3.24664	0.148179	0.22057	0.017048	-0.0425
3.24944	0.155679	0.22255	0.009118	-0.05127
3.25224	0.164816	0.21348	-0.00069	-0.0524
3.25503	0.16453	0.22669	0.0068	-0.02663
3.25783	0.16808	0.21771	-0.01617	-0.03395
3.26063	0.177435	0.22781	-0.02106	-0.03222
3.26342	0.189888	0.22994	-0.03785	-0.04318
3.26622	0.190933	0.23105	-0.04025	-0.03421
3.26902	0.189708	0.24005	-0.0399	-0.02858
3.27181	0.19175	0.24237	-0.03594	-0.04515
3.27461	0.197656	0.24091	-0.0504	-0.03845
3.2774	0.20039	0.24529	-0.04919	-0.03424
3.2802	0.203853	0.2471	-0.07301	-0.02793
3.283	0.199939	0.25531	-0.07715	-0.02455
3.28579	0.203638	0.26081	-0.07221	-0.03881
3.28859	0.20882	0.25511	-0.07368	-0.01343
3.29139	0.202356	0.2595	-0.08129	-0.02106
3.29418	0.198571	0.272	-0.0793	-0.02465
3.29698	0.195517	0.27903	-0.07952	-0.02986
3.29978	0.192935	0.27917	-0.09101	-0.03368
3.30257	0.182559	0.29059	-0.0918	-0.04683
3.30537	0.178882	0.2896	-0.09106	-0.02317
3.30817	0.170553	0.30255	-0.08381	-0.03108
3.31096	0.16764	0.29874	-0.09599	-0.03227
3.31376	0.167233	0.31512	-0.09699	-0.03221
3.31656	0.152092	0.32446	-0.10165	-0.0261
3.31935	0.150908	0.33893	-0.10504	-0.03652
3.32215	0.145305	0.34255	-0.09184	-0.03104
3.32494	0.147348	0.3586	-0.08024	-0.02326
3.32774	0.138311	0.35717	-0.08465	-0.04649
3.33054	0.127596	0.36601	-0.09592	-0.02094
3.33333	0.116707	0.3674	-0.08136	-0.0247
3.33613	0.105549	0.37061	-0.08062	-0.03557
3.33893	0.102624	0.37399	-0.07766	-0.02717
3.34172	0.094092	0.3684	-0.08258	-0.02771
3.34452	0.08238	0.36663	-0.07995	-0.02593
3.34732	0.074148	0.38957	-0.07841	-0.02773
3.35011	0.073405	0.38683	-0.08222	-0.04254
3.35291	0.060385	0.39444	-0.08249	-0.04048
3.3557	0.056168	0.40057	-0.07189	-0.03474
3.3585	0.054479	0.39853	-0.0701	-0.0216
3.3613	0.038936	0.40145	-0.07367	-0.0307
3.36409	0.034907	0.40339	-0.07593	-0.03322
3.36689	0.0289	0.40618	-0.05192	-0.03484
3.36969	0.017414	0.40148	-0.05592	-0.03358
3.37248	0.011712	0.3963	-0.06807	-0.02205
3.37528	0.013452	0.39964	-0.05695	-0.0369
3.37808	0.002276	0.39465	-0.05605	-0.04376
3.38087	-0.00309	0.39033	-0.04633	-0.04951
3.38367	-0.00913	0.39603	-0.05976	-0.04845
3.38646	-0.01808	0.395	-0.05769	-0.03265
3.38926	-0.0239	0.37898	-0.04491	-0.04123
3.39206	-0.03387	0.38941	-0.05033	-0.04278
3.39486	-0.02953	0.37268	-0.05543	-0.03844
3.39765	-0.03691	0.3721	-0.05062	-0.02875
3.40045	-0.0535	0.36263	-0.04796	-0.03848
3.40324	-0.05494	0.34115	-0.04793	-0.04346
3.40604	-0.05917	0.34845	-0.05508	-0.03548
3.40884	-0.0543	0.33922	-0.03085	-0.03758
3.41163	-0.06391	0.32127	-0.02341	-0.03537
3.41443	-0.06956	0.31873	-0.04186	-0.04379
3.41723	-0.07554	0.31453	-0.02408	-0.0391
3.42002	-0.08136	0.29925	-0.02801	-0.04146
3.42282	-0.07914	0.28893	-0.01263	-0.03075
3.42562	-0.08953	0.28236	-0.02552	-0.03355
3.42841	-0.08024	0.27611	-0.01875	-0.04284
3.43121	-0.08121	0.27666	-0.01224	-0.03592
3.434	-0.09828	0.25965	-0.0151	-0.05408
3.4368	-0.0977	0.27095	-0.01582	-0.03703
3.4396	-0.10426	0.25571	-0.01536	-0.05849
3.44239	-0.10545	0.25545	-0.01492	-0.04419
3.44519	-0.10197	0.24685	-0.01098	-0.04101
3.44799	-0.1082	0.2395	-0.00576	-0.03316
3.45078	-0.12243	0.23048	0.005666	-0.04054
3.45358	-0.12024	0.22273	-0.00242	-0.04587
3.45638	-0.12969	0.21483	-0.00221	-0.04924
3.45917	-0.1418	0.20604	0.010344	-0.04242
3.46197	-0.1396	0.19453	0.011739	-0.04261
3.46476	-0.15558	0.17876	0.017084	-0.05304
3.46756	-0.16136	0.19233	0.017539	-0.05374
3.47036	-0.16242	0.17668	0.013172	-0.058
3.47315	-0.15699	0.16573	0.007271	-0.04862
3.47595	-0.16273	0.15506	0.016662	-0.03913
3.47875	-0.17175	0.14647	0.006796	-0.04882
3.48154	-0.1822	0.14895	0.003085	-0.04728
3.48434	-0.18819	0.14943	-0.00073	-0.04199
3.48714	-0.18163	0.15075	0.010424	-0.03836
3.48993	-0.18223	0.1303	0.020395	-0.0534
3.49273	-0.19089	0.12649	0.010085	-0.04271
3.49553	-0.18816	0.11919	0.009007	-0.03179
3.49832	-0.19667	0.12392	-0.00162	-0.02955
3.50112	-0.19246	0.11523	0.009833	-0.04859
3.50392	-0.19707	0.10611	0.004262	-0.03585
3.50671	-0.20287	0.09824	0.003755	-0.04272
3.50951	-0.20782	0.09449	-0.00048	-0.03886
3.5123	-0.21088	0.07776	0.012433	-0.04844
3.5151	-0.20872	0.08244	-0.00194	-0.03816
3.5179	-0.20307	0.07278	0.000174	-0.03984
3.52069	-0.20578	0.06454	-0.00805	-0.04189
3.52349	-0.20355	0.06012	-0.01416	-0.03331
3.52629	-0.21397	0.06499	-0.02547	-0.04111
3.52908	-0.21614	0.05415	-0.02348	-0.03976
3.53188	-0.21853	0.03621	-0.02269	-0.02833
3.53468	-0.22551	0.04508	-0.04593	-0.04752
3.53747	-0.23084	0.03989	-0.04523	-0.04773
3.54027	-0.22428	0.03406	-0.04979	-0.03879
3.54306	-0.22737	0.03703	-0.04932	-0.04065
3.54586	-0.22721	0.02423	-0.06023	-0.04096
3.54866	-0.22261	0.02487	-0.06615	-0.04897
3.55145	-0.23735	0.02423	-0.07142	-0.04013
3.55425	-0.23663	0.02197	-0.07304	-0.05224
3.55705	-0.24367	0.01144	-0.07724	-0.04791
3.55984	-0.23122	0.01011	-0.08539	-0.03689
3.56264	-0.25224	0.0021	-0.08654	-0.03075
3.56544	-0.24459	-0.00342	-0.09082	-0.02615
3.56823	-0.24504	-0.00622	-0.09809	-0.03961
3.57103	-0.2504	-0.01026	-0.08469	-0.03345
3.57383	-0.26078	-0.01795	-0.09746	-0.02956
3.57662	-0.25459	-0.01476	-0.10008	-0.0249
3.57942	-0.25392	-0.01339	-0.10332	-0.03462
3.58222	-0.25345	-0.01911	-0.10078	-0.04667
3.58501	-0.2634	-0.02084	-0.10555	-0.0372
3.58781	-0.27254	-0.03278	-0.10533	-0.03964
3.5906	-0.27299	-0.03836	-0.11474	-0.0416
3.5934	-0.26267	-0.03663	-0.11958	-0.03737
3.5962	-0.27353	-0.04371	-0.12514	-0.04665
3.59899	-0.27583	-0.04154	-0.13354	-0.0392
3.60179	-0.26525	-0.04996	-0.1425	-0.04306
3.60459	-0.2634	-0.04671	-0.13628	-0.0457
3.60738	-0.25613	-0.04862	-0.14277	-0.04741
3.61018	-0.27571	-0.05659	-0.13808	-0.0422
3.61298	-0.26383	-0.05958	-0.14289	-0.02094
3.61577	-0.27306	-0.05763	-0.15235	-0.03464
3.61857	-0.28135	-0.0686	-0.14599	-0.03226
3.62136	-0.27517	-0.064	-0.1639	-0.03683
3.62416	-0.28237	-0.06763	-0.15462	-0.02738
3.62696	-0.27313	-0.05776	-0.17704	-0.0365
3.62975	-0.2711	-0.07381	-0.16667	-0.0501
3.63255	-0.28966	-0.06919	-0.18243	-0.04856
3.63535	-0.27823	-0.08195	-0.18339	-0.05216
3.63814	-0.28929	-0.08423	-0.18343	-0.05117
3.64094	-0.28579	-0.09127	-0.17913	-0.03102
3.64374	-0.28439	-0.09627	-0.19184	-0.03936
3.64653	-0.29175	-0.08908	-0.18899	-0.05026
3.64933	-0.29041	-0.09189	-0.18183	-0.04313
3.65212	-0.28636	-0.10468	-0.19267	-0.04794
3.65492	-0.28943	-0.09869	-0.19448	-0.04485
3.65772	-0.28186	-0.08969	-0.20434	-0.0426
3.66052	-0.28771	-0.10647	-0.19339	-0.03328
3.66331	-0.29245	-0.1028	-0.20178	-0.03769
3.66611	-0.29185	-0.1005	-0.20222	-0.03892
3.6689	-0.28688	-0.1131	-0.19386	-0.03614
3.6717	-0.29751	-0.11448	-0.20542	-0.0389
3.6745	-0.27795	-0.10727	-0.18866	-0.05295
3.67729	-0.28605	-0.1044	-0.18939	-0.043
3.68009	-0.2566	-0.10831	-0.18786	-0.04278
3.68289	-0.25551	-0.1113	-0.17231	-0.04915
3.68568	-0.26176	-0.11073	-0.19245	-0.04527
3.68848	-0.2616	-0.09761	-0.18714	-0.03353
3.69128	-0.25152	-0.10238	-0.18607	-0.04099
3.69407	-0.23635	-0.11013	-0.20068	-0.03598
3.69687	-0.23126	-0.11644	-0.19646	-0.0401
3.69966	-0.21364	-0.11472	-0.20395	-0.04553
3.70246	-0.2112	-0.10763	-0.19082	-0.03664
3.70526	-0.21756	-0.12051	-0.19291	-0.05438
3.70805	-0.1963	-0.12171	-0.19604	-0.03694
3.71085	-0.18499	-0.13279	-0.20296	-0.05285
3.71365	-0.16909	-0.12933	-0.19546	-0.05367
3.71644	-0.17253	-0.13318	-0.19766	-0.03692
3.71924	-0.15429	-0.12486	-0.21078	-0.04546
3.72204	-0.13889	-0.13758	-0.20407	-0.04609
3.72483	-0.13454	-0.13134	-0.201	-0.04956
3.72763	-0.12446	-0.12109	-0.21221	-0.05738
3.73042	-0.10495	-0.10967	-0.20826	-0.0666
3.73322	-0.09779	-0.11673	-0.20347	-0.05958
3.73602	-0.08112	-0.12041	-0.20983	-0.06117
3.73881	-0.08074	-0.13146	-0.22332	-0.0597
3.74161	-0.06457	-0.13354	-0.20669	-0.07311
3.74441	-0.05776	-0.12715	-0.21441	-0.05411
3.7472	-0.03926	-0.13085	-0.22006	-0.06521
3.75	-0.02565	-0.12917	-0.2163	-0.06837
3.7528	-0.0105	-0.1328	-0.22885	-0.05885
3.75559	0.004495	-0.12571	-0.21851	-0.06679
3.75839	0.015737	-0.1356	-0.23699	-0.06699
3.76119	0.019933	-0.13655	-0.22935	-0.06923
3.76398	0.027555	-0.1292	-0.23025	-0.04474
3.76678	0.037866	-0.14257	-0.22859	-0.05621
3.76958	0.03919	-0.12885	-0.23151	-0.04236
3.77237	0.051604	-0.1319	-0.21869	-0.05214
3.77517	0.050708	-0.12885	-0.21985	-0.05097
3.77796	0.066044	-0.12447	-0.22576	-0.04816
3.78076	0.073483	-0.14464	-0.22775	-0.05825
3.78356	0.073333	-0.12253	-0.23359	-0.0499
3.78635	0.082783	-0.11797	-0.22753	-0.06277
3.78915	0.089858	-0.12783	-0.23481	-0.05652
3.79195	0.085144	-0.13264	-0.21524	-0.0575
3.79474	0.090518	-0.12835	-0.22435	-0.04008
3.79754	0.087411	-0.13499	-0.21451	-0.04031
3.80034	0.08419	-0.14139	-0.22487	-0.0576
3.80313	0.088781	-0.13028	-0.22205	-0.05679
3.80593	0.090823	-0.12949	-0.2114	-0.04463
3.80872	0.077403	-0.13454	-0.21399	-0.06863
3.81152	0.085125	-0.13378	-0.21316	-0.04859
3.81432	0.070133	-0.13588	-0.20334	-0.05445
3.81711	0.067295	-0.13627	-0.19838	-0.05344
3.81991	0.068695	-0.14964	-0.2099	-0.05969
3.82271	0.063689	-0.13867	-0.21344	-0.06649
3.8255	0.059575	-0.15032	-0.20492	-0.0585
3.8283	0.064985	-0.13642	-0.20146	-0.05791
3.8311	0.060054	-0.13738	-0.20127	-0.06841
3.83389	0.050353	-0.13041	-0.21257	-0.06193
3.83669	0.045588	-0.12443	-0.20863	-0.05479
3.83948	0.038608	-0.12366	-0.20028	-0.05915
3.84228	0.034458	-0.1227	-0.20741	-0.06824
3.84508	0.034902	-0.1342	-0.19091	-0.05921
3.84788	0.027294	-0.13082	-0.1904	-0.06169
3.85067	0.020695	-0.13241	-0.19907	-0.05429
3.85347	0.018728	-0.12543	-0.21145	-0.06401
3.85626	0.013603	-0.12325	-0.2077	-0.0607
3.85906	0.006476	-0.13324	-0.19989	-0.05727
3.86186	0.016248	-0.12762	-0.19224	-0.05437
3.86465	-0.00234	-0.13519	-0.21051	-0.04363
3.86745	-0.00624	-0.12691	-0.20402	-0.04789
3.87025	-0.00761	-0.1348	-0.20775	-0.05694
3.87304	-0.01062	-0.1341	-0.19691	-0.05168
3.87584	-0.01695	-0.13	-0.19414	-0.05754
3.87864	-0.02634	-0.12859	-0.20667	-0.0631
3.88143	-0.02144	-0.12356	-0.21065	-0.04685
3.88423	-0.02184	-0.11907	-0.19723	-0.05734
3.88702	-0.02415	-0.12309	-0.20596	-0.0522
3.88982	-0.03305	-0.13003	-0.21291	-0.0658
3.89262	-0.03942	-0.1299	-0.21697	-0.07486
3.89541	-0.04858	-0.12922	-0.22186	-0.0616
3.89821	-0.04699	-0.13117	-0.22071	-0.06708
3.90101	-0.054	-0.13248	-0.20432	-0.06072
3.9038	-0.05163	-0.12653	-0.22245	-0.07136
3.9066	-0.06334	-0.13171	-0.20361	-0.05603
3.9094	-0.06269	-0.12334	-0.20036	-0.06758
3.91219	-0.06309	-0.12745	-0.20451	-0.06169
3.91499	-0.07233	-0.13777	-0.21339	-0.05654
3.91778	-0.06989	-0.11922	-0.20578	-0.04602
3.92058	-0.07993	-0.13134	-0.2161	-0.05182
3.92338	-0.08591	-0.12915	-0.20267	-0.06474
3.92617	-0.09493	-0.12073	-0.21514	-0.06944
3.92897	-0.09181	-0.13178	-0.21281	-0.06068
3.93177	-0.09715	-0.13343	-0.20082	-0.0554
3.93456	-0.09187	-0.12686	-0.20395	-0.06017
3.93736	-0.09082	-0.13135	-0.1966	-0.06068
3.94016	-0.09557	-0.13612	-0.19561	-0.04416
3.94295	-0.09352	-0.12807	-0.20864	-0.05416
3.94575	-0.09826	-0.12505	-0.19448	-0.05245
3.94855	-0.09807	-0.12306	-0.19757	-0.05317
3.95134	-0.10085	-0.11429	-0.21501	-0.03454
3.95414	-0.09562	-0.11522	-0.20563	-0.0286
3.95694	-0.09605	-0.11186	-0.19675	-0.02312
3.95973	-0.09147	-0.11157	-0.19849	-0.03561
3.96253	-0.10271	-0.11225	-0.20495	-0.02732
3.96532	-0.10543	-0.13174	-0.21083	-0.01616
3.96812	-0.11011	-0.11226	-0.20964	-0.02855
3.97092	-0.11957	-0.11393	-0.20837	-0.0174
3.97371	-0.11383	-0.12105	-0.19704	-0.0208
3.97651	-0.11685	-0.10574	-0.19961	-0.01717
3.97931	-0.12763	-0.11076	-0.20855	-0.02036
3.9821	-0.11948	-0.1097	-0.20728	-0.01794
3.9849	-0.12277	-0.11661	-0.19916	-0.01384
3.9877	-0.11796	-0.11747	-0.20451	-0.00488
3.99049	-0.11908	-0.11669	-0.19295	-0.0112
3.99329	-0.13151	-0.11768	-0.19993	-0.01394
3.99608	-0.13185	-0.10716	-0.20013	-0.00901
3.99888	-0.12797	-0.09949	-0.20387	-0.01323
4.00168	-0.12524	-0.0947	-0.20388	-0.01391
4.00447	-0.13443	-0.07947	-0.20317	0.003498
4.00727	-0.13021	-0.08953	-0.18944	0.006577
4.01007	-0.1412	-0.10181	-0.19471	0.011614
4.01286	-0.13837	-0.08286	-0.20486	0.011403
4.01566	-0.1383	-0.08843	-0.18983	0.017702
4.01846	-0.14693	-0.07135	-0.21169	0.028225
4.02125	-0.13871	-0.06806	-0.20028	0.02947
4.02405	-0.14953	-0.06924	-0.19494	0.049897
4.02685	-0.15098	-0.0689	-0.18777	0.056174
4.02964	-0.14319	-0.06235	-0.18681	0.070774
4.03244	-0.14354	-0.05652	-0.19837	0.076687
4.03524	-0.14568	-0.06055	-0.18024	0.092068
4.03803	-0.15115	-0.05617	-0.18179	0.097481
4.04083	-0.14588	-0.06245	-0.18817	0.097688
4.04362	-0.15232	-0.0739	-0.18435	0.124091
4.04642	-0.15737	-0.06725	-0.17753	0.128299
4.04922	-0.15827	-0.05335	-0.19353	0.137633
4.05201	-0.15004	-0.06166	-0.17723	0.153901
4.05481	-0.16394	-0.06131	-0.17643	0.159362
4.05761	-0.16575	-0.04193	-0.17978	0.174004
4.0604	-0.17236	-0.05535	-0.1706	0.177908
4.0632	-0.16698	-0.05205	-0.1753	0.192407
4.066	-0.17164	-0.03933	-0.17005	0.208688
4.06879	-0.1806	-0.05908	-0.14116	0.225445
4.07159	-0.17563	-0.04626	-0.14307	0.242736
4.07439	-0.18421	-0.05648	-0.13392	0.262314
4.07718	-0.19088	-0.04911	-0.12198	0.267013
4.07998	-0.1762	-0.04779	-0.1118	0.285777
4.08277	-0.17818	-0.04916	-0.10096	0.302348
4.08557	-0.18603	-0.04471	-0.09343	0.317317
4.08837	-0.17489	-0.04736	-0.07301	0.332423
4.09116	-0.19735	-0.04183	-0.06243	0.346095
4.09396	-0.19042	-0.04828	-0.04839	0.365745
4.09676	-0.18526	-0.04553	-0.03041	0.379608
4.09955	-0.18918	-0.03645	-0.03039	0.385164
4.10235	-0.19313	-0.05121	-0.01786	0.399059
4.10515	-0.20356	-0.032	0.002686	0.423035
4.10794	-0.19333	-0.03869	0.027541	0.435713
4.11074	-0.20122	-0.03479	0.025305	0.446832
4.11353	-0.19973	-0.02479	0.035156	0.453072
4.11633	-0.19772	-0.03147	0.057698	0.467644
4.11913	-0.20391	-0.04572	0.076472	0.481043
4.12192	-0.20517	-0.03565	0.086219	0.486355
4.12472	-0.21063	-0.03231	0.107971	0.49509
4.12752	-0.21327	-0.03747	0.121623	0.506415
4.13031	-0.2074	-0.0301	0.131008	0.518579
4.13311	-0.20728	-0.03932	0.137247	0.517089
4.13591	-0.21455	-0.03568	0.141256	0.531276
4.1387	-0.21426	-0.04619	0.163075	0.536797
4.1415	-0.21372	-0.03861	0.156211	0.54338
4.14429	-0.21173	-0.03512	0.171207	0.550251
4.14709	-0.21291	-0.03697	0.173519	0.558415
4.14989	-0.20686	-0.04158	0.168946	0.558657
4.15268	-0.2103	-0.03659	0.169907	0.563099
4.15548	-0.21007	-0.03783	0.164905	0.566471
4.15828	-0.20764	-0.02862	0.162253	0.565592
4.16107	-0.1967	-0.03035	0.16604	0.573954
4.16387	-0.1987	-0.03354	0.165682	0.576845
4.16667	-0.19032	-0.03937	0.160661	0.578664
4.16946	-0.18948	-0.04531	0.155608	0.582258
4.17226	-0.18392	-0.03866	0.15828	0.585218
4.17506	-0.18615	-0.02989	0.151916	0.586172
4.17785	-0.17625	-0.04494	0.151568	0.591879
4.18065	-0.16963	-0.04963	0.153037	0.594539
4.18344	-0.16781	-0.04873	0.141006	0.601241
4.18624	-0.16311	-0.03579	0.143964	0.59895
4.18904	-0.17098	-0.03649	0.143898	0.601262
4.19183	-0.16418	-0.04502	0.146372	0.602647
4.19463	-0.15101	-0.03157	0.137526	0.602879
4.19743	-0.15371	-0.04521	0.131133	0.602647
4.20022	-0.14447	-0.03739	0.123156	0.602202
4.20302	-0.1447	-0.04052	0.111859	0.601443
4.20582	-0.13757	-0.04137	0.11591	0.602442
4.20861	-0.13974	-0.03375	0.106009	0.597362
4.21141	-0.13505	-0.02889	0.099762	0.600146
4.21421	-0.12591	-0.03238	0.101271	0.596281
4.217	-0.12572	-0.03541	0.096803	0.596168
4.2198	-0.11937	-0.02931	0.090161	0.59425
4.2226	-0.11251	-0.03035	0.09146	0.592995
4.22539	-0.09598	-0.02598	0.086099	0.594431
4.22819	-0.09712	-0.02277	0.07425	0.590745
4.23098	-0.0854	-0.02065	0.077668	0.585464
4.23378	-0.07391	-0.02055	0.0754	0.583578
4.23658	-0.07865	-0.01161	0.063452	0.580482
4.23937	-0.06363	-0.01568	0.063536	0.575778
4.24217	-0.05988	-0.00734	0.041955	0.572671
4.24497	-0.04887	0.00703	0.044698	0.577396
4.24776	-0.03644	0.00571	0.03566	0.573879
4.25056	-0.01801	0.00724	0.04338	0.576614
4.25336	-0.00535	0.01504	0.052563	0.57544
4.25615	-0.00094	0.01689	0.044842	0.577476
4.25895	0.014244	0.03967	0.047467	0.572663
4.26175	0.022154	0.05317	0.060625	0.571493
4.26454	0.022277	0.05697	0.051668	0.569029
4.26734	0.03751	0.04648	0.055123	0.575679
4.27013	0.050117	0.05474	0.044693	0.569672
4.27293	0.05681	0.05066	0.058276	0.568595
4.27573	0.061615	0.0715	0.066058	0.573793
4.27852	0.072413	0.05725	0.061114	0.571551
4.28132	0.078098	0.06435	0.064004	0.572877
4.28412	0.094711	0.06685	0.072977	0.574087
4.28691	0.09831	0.08351	0.078091	0.574795
4.28971	0.104402	0.07088	0.080526	0.569308
4.29251	0.114665	0.06518	0.08119	0.564497
4.2953	0.128267	0.07153	0.107654	0.563249
4.2981	0.13741	0.07402	0.092862	0.562082
4.30089	0.143126	0.06639	0.100949	0.555336
4.30369	0.153366	0.07063	0.11611	0.552678
4.30649	0.163732	0.06481	0.132036	0.552866
4.30928	0.169297	0.05607	0.12182	0.54747
4.31208	0.175735	0.06256	0.126612	0.544296
4.31488	0.184328	0.06209	0.145825	0.543524
4.31767	0.190677	0.05658	0.148253	0.540891
4.32047	0.195232	0.05177	0.150728	0.537472
4.32327	0.202164	0.0644	0.150755	0.529667
4.32606	0.201908	0.06111	0.165139	0.524596
4.32886	0.210547	0.05823	0.176301	0.523621
4.33165	0.209433	0.05917	0.173692	0.517396
4.33445	0.219675	0.04881	0.182728	0.512941
4.33725	0.216983	0.05509	0.187885	0.512147
4.34004	0.220427	0.04724	0.196288	0.504364
4.34284	0.216554	0.04988	0.185334	0.498952
4.34564	0.21645	0.04422	0.200274	0.499127
4.34843	0.214891	0.0385	0.209553	0.49221
4.35123	0.210666	0.03845	0.203721	0.486152
4.35403	0.211908	0.04047	0.20995	0.48333
4.35682	0.210944	0.03036	0.214548	0.485278
4.35962	0.203301	0.02955	0.210461	0.4826
4.36242	0.194968	0.02145	0.208436	0.467182
4.36521	0.19301	0.01137	0.209	0.47024
4.36801	0.190471	0.02526	0.211759	0.468794
4.3708	0.184146	0.01961	0.206653	0.465684
4.3736	0.178669	0.02912	0.210453	0.459188
4.3764	0.173263	0.01887	0.213532	0.451392
4.3792	0.1684	0.03585	0.217436	0.449733
4.38199	0.166686	0.03945	0.216049	0.444359
4.38479	0.161629	0.05099	0.204616	0.441309
4.38758	0.155529	0.06291	0.209546	0.437045
4.39038	0.146186	0.05762	0.206132	0.430505
4.39318	0.140862	0.07228	0.208383	0.424603
4.39597	0.143491	0.06845	0.199215	0.41724
4.39877	0.130478	0.07691	0.200594	0.412938
4.40157	0.124064	0.08761	0.19682	0.406876
4.40436	0.116351	0.07642	0.195004	0.402319
4.40716	0.113582	0.08502	0.191542	0.396454
4.40996	0.105557	0.08838	0.175591	0.388618
4.41275	0.098963	0.10301	0.175249	0.387009
4.41555	0.090425	0.11505	0.174045	0.37765
4.41835	0.088945	0.10963	0.155821	0.374817
4.42114	0.080584	0.11417	0.161161	0.37251
4.42394	0.076471	0.14178	0.152011	0.367135
4.42673	0.072198	0.15059	0.148418	0.363242
4.42953	0.060402	0.16018	0.13869	0.351538
4.43233	0.05099	0.17478	0.132822	0.345882
4.43512	0.05337	0.18276	0.132201	0.350915
4.43792	0.044642	0.19747	0.123494	0.351108
4.44072	0.038541	0.20587	0.108755	0.334363
4.44351	0.030061	0.21646	0.113914	0.332473
4.44631	0.029928	0.23081	0.104939	0.331037
4.44911	0.022406	0.23473	0.103508	0.314041
4.4519	0.021968	0.24499	0.085659	0.315695
4.4547	0.011683	0.24158	0.085561	0.314855
4.45749	0.007581	0.25373	0.07733	0.303927
4.46029	0.004311	0.26648	0.066614	0.29833
4.46309	0.000253	0.26677	0.073658	0.295842
4.46588	0.004517	0.27397	0.068537	0.286154
4.46868	-0.00175	0.27648	0.05676	0.275998
4.47148	-0.00384	0.29288	0.051971	0.280491
4.47427	0.000655	0.2899	0.044986	0.270352
4.47707	-0.00063	0.29186	0.042498	0.265504
4.47987	-0.00324	0.30795	0.044718	0.262844
4.48266	-0.00184	0.31295	0.034343	0.261705
4.48546	-0.00221	0.30925	0.047772	0.260301
4.48825	-0.00196	0.30022	0.047166	0.249853
4.49105	-0.00257	0.30168	0.034931	0.24149
4.49385	-0.01083	0.30468	0.049001	0.243796
4.49664	-0.02134	0.29881	0.042825	0.239115
4.49944	-0.01361	0.313	0.051723	0.235232
4.50224	-0.02407	0.30958	0.047407	0.22963
4.50503	-0.01609	0.3046	0.050104	0.234204
4.50783	-0.03868	0.31299	0.050411	0.238267
4.51063	-0.03462	0.31667	0.047687	0.238664
4.51342	-0.03901	0.33244	0.060344	0.233816
4.51622	-0.04169	0.33637	0.05248	0.243396
4.51902	-0.05019	0.34651	0.038315	0.247584
4.52181	-0.04851	0.35427	0.061475	0.24201
4.52461	-0.05245	0.36756	0.050329	0.242124
4.5274	-0.06564	0.36768	0.055158	0.238572
4.5302	-0.05147	0.35814	0.056661	0.236047
4.533	-0.06625	0.3765	0.061086	0.253929
4.53579	-0.07586	0.37328	0.059325	0.247427
4.53859	-0.08376	0.37751	0.062739	0.257038
4.54139	-0.09208	0.37164	0.06829	0.270405
4.54418	-0.09703	0.36211	0.062698	0.263172
4.54698	-0.10793	0.37501	0.069357	0.268536
4.54978	-0.08968	0.39286	0.074425	0.264318
4.55257	-0.10145	0.40765	0.076687	0.271815
4.55537	-0.10133	0.40719	0.072288	0.276559
4.55817	-0.09144	0.41834	0.078832	0.277541
4.56096	-0.10547	0.42491	0.072335	0.275518
4.56376	-0.11001	0.4323	0.079531	0.272674
4.56656	-0.11241	0.44202	0.076013	0.277149
4.56935	-0.11517	0.46479	0.083995	0.280097
4.57215	-0.13052	0.47241	0.087958	0.276354
4.57494	-0.12864	0.47247	0.079567	0.267205
4.57774	-0.13012	0.48654	0.093713	0.273851
4.58054	-0.13106	0.48709	0.096321	0.26654
4.58333	-0.1431	0.48646	0.087883	0.261007
4.58613	-0.14726	0.50287	0.087084	0.254917
4.58893	-0.15922	0.50052	0.096904	0.254405
4.59172	-0.15323	0.50196	0.097233	0.254651
4.59452	-0.15928	0.50045	0.092873	0.249205
4.59732	-0.1631	0.49672	0.091833	0.241871
4.60011	-0.16989	0.49645	0.103321	0.237323
4.60291	-0.16783	0.50885	0.098372	0.235472
4.60571	-0.17934	0.4907	0.10301	0.233075
4.6085	-0.18083	0.48728	0.104446	0.223886
4.6113	-0.18179	0.49188	0.105375	0.221538
4.61409	-0.18737	0.48233	0.108432	0.212137
4.61689	-0.19333	0.46979	0.105343	0.201848
4.61969	-0.17985	0.47537	0.106724	0.205571
4.62248	-0.18498	0.46282	0.103119	0.201536
4.62528	-0.17709	0.45364	0.108332	0.188711
4.62808	-0.1873	0.45174	0.103189	0.1771
4.63087	-0.18705	0.45072	0.109505	0.189626
4.63367	-0.19214	0.45173	0.1097	0.185197
4.63647	-0.19163	0.44243	0.106615	0.170599
4.63926	-0.17524	0.4468	0.111277	0.176287
4.64206	-0.18649	0.44941	0.104561	0.169309
4.64485	-0.16866	0.44967	0.104093	0.161735
4.64765	-0.16409	0.43664	0.099593	0.160131
4.65045	-0.16456	0.44432	0.104276	0.159888
4.65324	-0.15642	0.45878	0.098925	0.133314
4.65604	-0.15741	0.44875	0.091191	0.142579
4.65884	-0.14084	0.45016	0.103016	0.14064
4.66163	-0.1307	0.46166	0.104862	0.141771
4.66443	-0.12713	0.44514	0.102938	0.127368
4.66723	-0.11019	0.44244	0.099834	0.12654
4.67002	-0.10532	0.42846	0.091748	0.118311
4.67282	-0.10083	0.43314	0.090988	0.104113
4.67561	-0.09319	0.42942	0.095204	0.103219
4.67841	-0.08037	0.42174	0.076693	0.100821
4.68121	-0.07778	0.40616	0.081542	0.108236
4.684	-0.0743	0.4001	0.082151	0.094153
4.6868	-0.06243	0.38396	0.072629	0.097474
4.6896	-0.06056	0.37501	0.065594	0.075907
4.69239	-0.05996	0.37202	0.067849	0.084263
4.69519	-0.04403	0.35656	0.056057	0.080811
4.69799	-0.04242	0.35105	0.058206	0.076256
4.70078	-0.03488	0.33978	0.045807	0.073375
4.70358	-0.02998	0.32322	0.037258	0.063492
4.70638	-0.02606	0.32074	0.0346	0.053159
4.70917	-0.01279	0.30923	0.026753	0.045395
4.71197	-0.01444	0.29907	0.02773	0.056214
4.71476	-0.00511	0.29738	0.015268	0.04759
4.71756	0.004221	0.28904	0.018196	0.041466
4.72036	0.01016	0.27543	0.010883	0.040022
4.72315	0.007481	0.26161	-0.00155	0.039213
4.72595	0.01116	0.25704	-0.00381	0.034007
4.72875	0.01894	0.2508	-0.00782	0.028993
4.73154	0.035333	0.24377	-0.02434	0.029817
4.73434	0.038228	0.23923	-0.02131	0.020246
4.73714	0.046943	0.22714	-0.01555	0.023081
4.73993	0.055133	0.21896	-0.03781	0.015728
4.74273	0.058235	0.22116	-0.04166	0.015109
4.74553	0.060592	0.21003	-0.0483	0.015052
4.74832	0.071291	0.20828	-0.05604	0.012524
4.75112	0.07064	0.2079	-0.04785	0.007635
4.75392	0.076148	0.18685	-0.05679	0.001135
4.75671	0.071967	0.18256	-0.06341	-0.00246
4.75951	0.075303	0.18236	-0.06662	-0.01049
4.7623	0.077424	0.17894	-0.08012	-0.00681
4.7651	0.07938	0.17966	-0.06923	-0.01452
4.7679	0.077549	0.15253	-0.08368	-0.01608
4.77069	0.072122	0.15307	-0.08574	-0.02499
4.77349	0.082503	0.14987	-0.09007	-0.02739
4.77629	0.075627	0.15353	-0.09391	-0.02205
4.77908	0.076459	0.14265	-0.08389	-0.03542
4.78188	0.068255	0.11946	-0.09717	-0.04442
4.78468	0.067547	0.12713	-0.10019	-0.0492
4.78747	0.058031	0.10761	-0.10463	-0.04868
4.79027	0.052164	0.10759	-0.09508	-0.04297
4.79307	0.045612	0.10813	-0.10039	-0.04202
4.79586	0.043082	0.09515	-0.11148	-0.05083
4.79866	0.04171	0.09583	-0.118	-0.05224
4.80145	0.035579	0.08519	-0.10832	-0.05305
4.80425	0.037778	0.08894	-0.11097	-0.0697
4.80705	0.04099	0.08562	-0.10614	-0.06764
4.80984	0.030218	0.08026	-0.0961	-0.06889
4.81264	0.020224	0.0731	-0.11247	-0.07282
4.81544	0.026499	0.07441	-0.10601	-0.08369
4.81823	0.008902	0.06114	-0.10577	-0.0796
4.82103	0.013532	0.06413	-0.10717	-0.08024
4.82383	-0.00155	0.06839	-0.09787	-0.10437
4.82662	0.006431	0.04922	-0.10724	-0.09283
4.82942	-0.00142	0.04274	-0.10201	-0.09438
4.83221	-0.01384	0.04392	-0.11756	-0.0844
4.83501	-0.01397	0.03376	-0.11551	-0.08433
4.83781	-0.02156	0.02985	-0.10638	-0.10081
4.8406	-0.03696	0.02645	-0.11407	-0.08903
4.8434	-0.0366	0.01417	-0.11826	-0.10069
4.8462	-0.03942	0.01746	-0.11718	-0.09686
4.84899	-0.04207	0.01758	-0.11199	-0.08788
4.85179	-0.0491	0.00873	-0.11652	-0.09579
4.85459	-0.05588	0.01306	-0.12623	-0.10488
4.85738	-0.05809	0.00222	-0.12648	-0.09504
4.86018	-0.07017	-0.00404	-0.11624	-0.10423
4.86297	-0.0747	-0.01014	-0.10809	-0.10751
4.86577	-0.07368	-0.01409	-0.1074	-0.11119
4.86857	-0.07299	-0.02442	-0.11506	-0.11225
4.87136	-0.08978	-0.03068	-0.09985	-0.10031
4.87416	-0.08652	-0.03226	-0.1165	-0.11129
4.87696	-0.0886	-0.02084	-0.09465	-0.09531
4.87975	-0.09303	-0.03391	-0.09243	-0.09196
4.88255	-0.10594	-0.02527	-0.10676	-0.10903
4.88535	-0.09769	-0.04441	-0.10821	-0.10024
4.88814	-0.10911	-0.02704	-0.10758	-0.0902
4.89094	-0.113	-0.04013	-0.11264	-0.09765
4.89374	-0.12318	-0.03697	-0.08777	-0.09762
4.89653	-0.12429	-0.04175	-0.09081	-0.08863
4.89933	-0.12567	-0.04556	-0.07537	-0.08509
4.90212	-0.13741	-0.03669	-0.06225	-0.094
4.90492	-0.13624	-0.04093	-0.07911	-0.10507
4.90772	-0.14028	-0.03931	-0.09672	-0.09707
4.91052	-0.15098	-0.05132	-0.08398	-0.09234
4.91331	-0.15342	-0.05352	-0.06389	-0.09788
4.91611	-0.15659	-0.04797	-0.07021	-0.09488
4.9189	-0.15466	-0.06472	-0.08036	-0.08522
4.9217	-0.1624	-0.0623	-0.07965	-0.08629
4.9245	-0.17275	-0.07289	-0.06749	-0.09645
4.92729	-0.17291	-0.06609	-0.07305	-0.09064
4.93009	-0.17749	-0.06448	-0.05667	-0.09784
4.93289	-0.1739	-0.06265	-0.06407	-0.08587
4.93568	-0.1793	-0.0748	-0.09532	-0.08931
4.93848	-0.18037	-0.07134	-0.07668	-0.09672
4.94128	-0.1819	-0.06871	-0.06078	-0.0921
4.94407	-0.19151	-0.07823	-0.06289	-0.09839
4.94687	-0.19249	-0.06232	-0.06445	-0.09027
4.94966	-0.1872	-0.07344	-0.04222	-0.08722
4.95246	-0.19518	-0.08213	-0.05081	-0.09896
4.95526	-0.19166	-0.0845	-0.04936	-0.10547
4.95805	-0.1986	-0.08592	-0.04218	-0.10059
4.96085	-0.19464	-0.08856	-0.05934	-0.09127
4.96365	-0.20605	-0.09266	-0.05469	-0.10767
4.96644	-0.19621	-0.08997	-0.03401	-0.10751
4.96924	-0.20286	-0.09569	-0.02855	-0.10282
4.97204	-0.20835	-0.08826	-0.03367	-0.11618
4.97483	-0.2122	-0.0961	-0.02853	-0.11818
4.97763	-0.20145	-0.0978	-0.00189	-0.10447
4.98043	-0.20231	-0.1015	-0.01216	-0.10238
4.98322	-0.20207	-0.10397	0.005991	-0.097
4.98602	-0.20295	-0.10122	0.019483	-0.09216
4.98881	-0.209	-0.12755	0.008898	-0.10035
4.99161	-0.21504	-0.11469	-0.00327	-0.11117
4.99441	-0.2168	-0.10498	0.005989	-0.0906
4.9972	-0.2023	-0.10969	0.010556	-0.11104
5	-0.22101	-0.10276	0.021209	-0.11556
5.0028	-0.21588	-0.11179	0.021698	-0.1236
5.00559	-0.22265	-0.1242	0.035322	-0.12418
5.00839	-0.22627	-0.11418	0.027012	-0.10679
5.01119	-0.23678	-0.11132	0.027231	-0.11926
5.01398	-0.22649	-0.12233	0.031944	-0.1119
5.01678	-0.22595	-0.11934	0.027585	-0.1273
5.01957	-0.22548	-0.11418	0.020039	-0.10885
5.02237	-0.23938	-0.11926	0.018837	-0.1178
5.02517	-0.23049	-0.11893	0.021404	-0.11849
5.02796	-0.2274	-0.13284	0.022111	-0.11662
5.03076	-0.21153	-0.11838	0.022732	-0.12691
5.03356	-0.21949	-0.12166	0.020766	-0.11689
5.03635	-0.22801	-0.12192	1.91e-05	-0.12268
5.03915	-0.22339	-0.11793	0.011601	-0.12377
5.04195	-0.21814	-0.12971	-0.00716	-0.11859
5.04474	-0.2301	-0.12807	0.003454	-0.12046
5.04754	-0.22424	-0.13084	0.011208	-0.11675
5.05034	-0.22085	-0.1212	-0.00091	-0.11527
5.05313	-0.22762	-0.12856	0.014861	-0.12933
5.05593	-0.22596	-0.12306	-0.00308	-0.13321
5.05872	-0.22982	-0.12109	-0.01264	-0.11281
5.06152	-0.23939	-0.11889	-0.0062	-0.12379
5.06432	-0.23175	-0.12718	0.005459	-0.1267
5.06711	-0.2289	-0.10934	0.007314	-0.11236
5.06991	-0.24061	-0.13359	0.006022	-0.13146
5.07271	-0.23251	-0.13011	0.015343	-0.11071
5.0755	-0.2275	-0.12432	0.025606	-0.11719
5.0783	-0.22067	-0.13634	0.011038	-0.1141
5.0811	-0.21405	-0.12574	0.019342	-0.1089
5.08389	-0.21624	-0.11688	0.015302	-0.11733
5.08669	-0.21981	-0.11891	0.009693	-0.1135
5.08948	-0.2103	-0.12897	0.012654	-0.11384
5.09228	-0.20817	-0.12197	0.014964	-0.12676
5.09508	-0.1997	-0.1211	0.013553	-0.12367
5.09788	-0.18859	-0.12607	0.011216	-0.1234
5.10067	-0.17649	-0.12741	0.014134	-0.1306
5.10347	-0.17861	-0.13575	0.021605	-0.11576
5.10626	-0.17225	-0.13181	0.025021	-0.10679
5.10906	-0.1851	-0.12982	0.007939	-0.11566
5.11186	-0.17555	-0.13934	0.02115	-0.12189
5.11465	-0.16985	-0.14337	0.016278	-0.1062
5.11745	-0.16841	-0.1295	0.010836	-0.11366
5.12025	-0.16594	-0.12774	0.012792	-0.10452
5.12304	-0.16259	-0.14537	0.018052	-0.10476
5.12584	-0.16031	-0.1369	0.019505	-0.11585
5.12864	-0.16937	-0.13636	0.016257	-0.09836
5.13143	-0.16525	-0.12624	0.008088	-0.10482
5.13423	-0.16767	-0.12437	0.020827	-0.10915
5.13703	-0.16	-0.13491	0.017629	-0.10432
5.13982	-0.17299	-0.13377	0.015007	-0.09861
5.14262	-0.17291	-0.13923	0.010886	-0.11341
5.14541	-0.16954	-0.13413	0.014925	-0.11386
5.14821	-0.17146	-0.13579	0.009381	-0.0917
5.15101	-0.17584	-0.12539	0.028252	-0.11805
5.1538	-0.16236	-0.12509	0.029391	-0.11429
5.1566	-0.16535	-0.12319	0.020345	-0.09413
5.1594	-0.15924	-0.11914	0.034537	-0.10284
5.16219	-0.16267	-0.12311	0.038812	-0.09815
5.16499	-0.1646	-0.11426	0.048345	-0.10366
5.16779	-0.16998	-0.12256	0.057709	-0.10574
5.17058	-0.17488	-0.11735	0.05551	-0.10726
5.17338	-0.16875	-0.11771	0.061063	-0.09845
5.17617	-0.17375	-0.11998	0.060654	-0.10813
5.17897	-0.17024	-0.11653	0.069843	-0.09901
5.18177	-0.18705	-0.11756	0.074229	-0.09389
5.18456	-0.17471	-0.11686	0.081166	-0.09135
5.18736	-0.18639	-0.11597	0.087603	-0.10373
5.19016	-0.18838	-0.11026	0.0865	-0.09709
5.19295	-0.17884	-0.10478	0.086822	-0.09574
5.19575	-0.17859	-0.11076	0.09015	-0.09279
5.19855	-0.18117	-0.11564	0.099542	-0.10684
5.20134	-0.19865	-0.11229	0.119467	-0.10381
5.20414	-0.17917	-0.10952	0.109583	-0.0895
5.20693	-0.18594	-0.11525	0.12316	-0.10236
5.20973	-0.1697	-0.11314	0.121903	-0.11097
5.21253	-0.17784	-0.10616	0.130421	-0.09306
5.21532	-0.17989	-0.09607	0.14462	-0.09432
5.21812	-0.17746	-0.08898	0.14297	-0.10425
5.22092	-0.18041	-0.07468	0.146044	-0.09576
5.22371	-0.17989	-0.07892	0.141289	-0.1044
5.22651	-0.18214	-0.073	0.156013	-0.11083
5.22931	-0.18557	-0.06928	0.154399	-0.11491
5.2321	-0.1638	-0.0558	0.162001	-0.10342
5.2349	-0.1714	-0.05195	0.152529	-0.10023
5.2377	-0.16416	-0.05022	0.143469	-0.10528
5.24049	-0.18113	-0.046	0.164265	-0.09355
5.24329	-0.18555	-0.03562	0.150567	-0.09256
5.24608	-0.18095	-0.03844	0.158512	-0.11712
5.24888	-0.1866	-0.02192	0.159185	-0.10584
5.25168	-0.17493	-0.01491	0.153545	-0.10418
5.25447	-0.18116	0.01137	0.155019	-0.10466
5.25727	-0.17909	0.01951	0.151994	-0.10613
5.26007	-0.18642	0.03279	0.144601	-0.11086
5.26286	-0.16867	0.0394	0.138742	-0.11153
5.26566	-0.19076	0.04626	0.13519	-0.09772
5.26846	-0.19262	0.05631	0.129438	-0.12031
5.27125	-0.17319	0.05482	0.124895	-0.10286
5.27405	-0.18877	0.0761	0.137361	-0.10762
5.27685	-0.18849	0.07395	0.141884	-0.1023
5.27964	-0.18713	0.0718	0.14122	-0.104
5.28244	-0.1852	0.09205	0.133428	-0.1195
5.28524	-0.18352	0.09755	0.138221	-0.12233
5.28803	-0.18564	0.0985	0.141835	-0.09672
5.29083	-0.1845	0.1144	0.142938	-0.11833
5.29362	-0.18603	0.11475	0.150063	-0.09994
5.29642	-0.1875	0.13456	0.15236	-0.09355
5.29922	-0.18777	0.14338	0.146396	-0.09606
5.30201	-0.18941	0.16474	0.147189	-0.099
5.30481	-0.19154	0.16464	0.161922	-0.10105
5.30761	-0.17766	0.17945	0.164606	-0.08679
5.3104	-0.17855	0.18304	0.164773	-0.0937
5.3132	-0.18261	0.18522	0.163654	-0.09453
5.316	-0.17537	0.20312	0.168462	-0.10277
5.31879	-0.17788	0.20924	0.160059	-0.09628
5.32159	-0.17499	0.21152	0.168586	-0.10119
5.32439	-0.17025	0.22397	0.171621	-0.10475
5.32718	-0.17641	0.2352	0.169428	-0.10031
5.32998	-0.18105	0.24079	0.163681	-0.09257
5.33277	-0.17645	0.2439	0.168771	-0.09933
5.33557	-0.16896	0.25646	0.16723	-0.11694
5.33837	-0.16868	0.25861	0.167634	-0.10138
5.34116	-0.16532	0.26401	0.184322	-0.09702
5.34396	-0.16798	0.2778	0.170417	-0.10019
5.34676	-0.1661	0.28765	0.174049	-0.10536
5.34955	-0.17506	0.29877	0.180712	-0.08473
5.35235	-0.17912	0.3032	0.170597	-0.09159
5.35515	-0.16839	0.29606	0.17415	-0.10078
5.35794	-0.16219	0.31645	0.165513	-0.09086
5.36074	-0.16871	0.32668	0.164523	-0.10047
5.36353	-0.17317	0.31679	0.165442	-0.10044
5.36633	-0.16537	0.33153	0.164582	-0.1037
5.36913	-0.16336	0.32979	0.152765	-0.09287
5.37192	-0.17173	0.3335	0.148138	-0.08876
5.37472	-0.16991	0.3408	0.143764	-0.09108
5.37752	-0.16959	0.34976	0.141054	-0.09442
5.38031	-0.16616	0.36039	0.13291	-0.0869
5.38311	-0.16773	0.37412	0.124571	-0.09814
5.38591	-0.16522	0.38542	0.123222	-0.09598
5.3887	-0.16522	0.38333	0.117817	-0.09027
5.3915	-0.16795	0.39261	0.104851	-0.08651
5.39429	-0.17614	0.41306	0.103475	-0.09025
5.39709	-0.15319	0.41111	0.082153	-0.09309
5.39989	-0.15948	0.41513	0.089193	-0.08696
5.40268	-0.16357	0.41869	0.073098	-0.09904
5.40548	-0.1513	0.43708	0.06702	-0.09155
5.40828	-0.14404	0.43842	0.0639	-0.09313
5.41107	-0.15079	0.45189	0.0605	-0.09562
5.41387	-0.14723	0.46036	0.045914	-0.08696
5.41667	-0.14106	0.4686	0.037469	-0.09928
5.41946	-0.15452	0.49099	0.035368	-0.09626
5.42226	-0.13865	0.49622	0.042184	-0.09922
5.42506	-0.1338	0.49269	0.02652	-0.10031
5.42785	-0.14509	0.49876	0.016695	-0.10572
5.43065	-0.13653	0.50624	0.007632	-0.09237
5.43344	-0.14243	0.50701	0.00301	-0.10039
5.43624	-0.1404	0.51422	-0.00213	-0.10131
5.43904	-0.14247	0.51853	-0.01361	-0.10502
5.44183	-0.13921	0.52117	-0.02363	-0.09856
5.44463	-0.14009	0.52246	-0.0254	-0.10084
5.44743	-0.13794	0.52682	-0.03494	-0.10129
5.45022	-0.1432	0.52497	-0.04659	-0.09082
5.45302	-0.13682	0.52789	-0.04392	-0.10919
5.45582	-0.1346	0.53006	-0.06591	-0.10702
5.45861	-0.14605	0.52254	-0.06989	-0.10907
5.46141	-0.14357	0.51774	-0.06971	-0.09909
5.46421	-0.14069	0.51053	-0.07635	-0.10939
5.467	-0.14022	0.51223	-0.08596	-0.1074
5.4698	-0.14147	0.5122	-0.08828	-0.11439
5.4726	-0.14053	0.4973	-0.1038	-0.11276
5.47539	-0.13929	0.48836	-0.10052	-0.10109
5.47819	-0.13182	0.48186	-0.09658	-0.1041
5.48098	-0.13866	0.4798	-0.10657	-0.09341
5.48378	-0.12579	0.45973	-0.10583	-0.11633
5.48658	-0.13036	0.45262	-0.11843	-0.10411
5.48937	-0.13921	0.43814	-0.11905	-0.11185
5.49217	-0.1324	0.44432	-0.13919	-0.12265
5.49497	-0.1337	0.42535	-0.12281	-0.11257
5.49776	-0.14062	0.42334	-0.13966	-0.11569
5.50056	-0.12872	0.41322	-0.14271	-0.10645
5.50336	-0.1278	0.40326	-0.15527	-0.10878
5.50615	-0.13439	0.40154	-0.14749	-0.11349
5.50895	-0.12526	0.3838	-0.14852	-0.10081
5.51175	-0.12268	0.38436	-0.14744	-0.09359
5.51454	-0.12723	0.38015	-0.15488	-0.1029
5.51734	-0.11692	0.375	-0.15678	-0.09854
5.52013	-0.11411	0.3663	-0.15204	-0.11532
5.52293	-0.12099	0.35898	-0.16165	-0.11382
5.52573	-0.11801	0.36075	-0.1587	-0.11374
5.52852	-0.10804	0.34528	-0.15597	-0.10935
5.53132	-0.11425	0.3325	-0.15985	-0.11558
5.53412	-0.10446	0.3378	-0.16908	-0.11454
5.53691	-0.11163	0.32993	-0.17768	-0.11125
5.53971	-0.1163	0.31911	-0.17544	-0.12207
5.54251	-0.12279	0.31837	-0.17494	-0.1072
5.5453	-0.11894	0.30301	-0.17739	-0.12258
5.5481	-0.11972	0.3004	-0.18215	-0.11644
5.55089	-0.11693	0.29175	-0.188	-0.12187
5.55369	-0.12084	0.2924	-0.1774	-0.11359
5.55649	-0.11842	0.29482	-0.18814	-0.12057
5.55928	-0.1246	0.27772	-0.19101	-0.12145
5.56208	-0.11089	0.27088	-0.19292	-0.12757
5.56488	-0.10877	0.27651	-0.2021	-0.11597
5.56767	-0.10659	0.25694	-0.20597	-0.10772
5.57047	-0.10973	0.25799	-0.19491	-0.11225
5.57327	-0.11641	0.2357	-0.19189	-0.11923
5.57606	-0.10255	0.23551	-0.21315	-0.11384
5.57886	-0.10107	0.2415	-0.2087	-0.10204
5.58165	-0.10298	0.24659	-0.21211	-0.12103
5.58445	-0.09388	0.22913	-0.20597	-0.12902
5.58725	-0.09763	0.22882	-0.2009	-0.12408
5.59004	-0.0924	0.21244	-0.21243	-0.11113
[truncated: 7,001 more rows]

## Sheet: Fig. 1d_CNO
time (min)	217 LP	217 RP	218 LP	218 RP			After one hour	time (min)	217 LP	217 RP	218 LP	218 RP
0.002796	-0.26454	-0.28093	-0.16581	0.194808				0.002796	0.32306	0.439554	0.445746	0.387073
0.005593	-0.27374	-0.27448	-0.15275	0.190295				0.005593	0.31983	0.441634	0.449761	0.389623
0.008389	-0.28066	-0.25706	-0.15909	0.193863				0.008389	0.3191	0.443959	0.442448	0.389635
0.011186	-0.28948	-0.27719	-0.14823	0.180692				0.011186	0.31982	0.441252	0.44843	0.386861
0.013982	-0.28245	-0.28054	-0.1561	0.18145				0.013982	0.32096	0.43905	0.44038	0.388088
0.016779	-0.28181	-0.27651	-0.14953	0.187871				0.016779	0.31465	0.439282	0.434854	0.386448
0.019575	-0.29589	-0.28501	-0.15773	0.181793				0.019575	0.31216	0.434975	0.430328	0.392586
0.022371	-0.28735	-0.27863	-0.15289	0.176965				0.022371	0.31505	0.435398	0.430877	0.39724
0.025168	-0.3001	-0.28094	-0.15704	0.16964				0.025168	0.30921	0.431915	0.426361	0.391706
0.027964	-0.29069	-0.30093	-0.16711	0.151625				0.027964	0.31154	0.434826	0.423586	0.392767
0.030761	-0.29477	-0.29686	-0.15989	0.150149				0.030761	0.30807	0.432258	0.424029	0.388432
0.033557	-0.29356	-0.28861	-0.17296	0.147671				0.033557	0.30428	0.433607	0.414867	0.389615
0.036353	-0.28964	-0.29365	-0.17364	0.158639				0.036353	0.30907	0.429759	0.425799	0.385137
0.03915	-0.2982	-0.28736	-0.1769	0.148892				0.03915	0.30321	0.433729	0.416839	0.3834
0.041946	-0.28816	-0.30368	-0.1816	0.136938				0.041946	0.30782	0.427444	0.415381	0.381153
0.044743	-0.28861	-0.28732	-0.17654	0.139595				0.044743	0.30016	0.429151	0.415745	0.380142
0.047539	-0.30082	-0.3125	-0.18296	0.124419				0.047539	0.30105	0.428498	0.416161	0.383907
0.050336	-0.30946	-0.2981	-0.17998	0.134693				0.050336	0.29983	0.424798	0.415009	0.379706
0.053132	-0.3077	-0.30512	-0.17581	0.119956				0.053132	0.29397	0.424596	0.410675	0.380644
0.055928	-0.31102	-0.30208	-0.17924	0.123878				0.055928	0.29141	0.424665	0.411091	0.37981
0.058725	-0.31373	-0.30276	-0.18741	0.118419				0.058725	0.28563	0.423889	0.417388	0.380301
0.061521	-0.30643	-0.2928	-0.20063	0.10959				0.061521	0.28735	0.424117	0.415503	0.38242
0.064318	-0.31284	-0.29936	-0.19112	0.106632				0.064318	0.28184	0.422511	0.410855	0.378839
0.067114	-0.29634	-0.28875	-0.20892	0.104442				0.067114	0.29004	0.418508	0.410562	0.378882
0.069911	-0.29331	-0.29143	-0.2024	0.106601				0.069911	0.27863	0.418142	0.408188	0.382465
0.072707	-0.29716	-0.29977	-0.20629	0.097767				0.072707	0.27928	0.420073	0.406392	0.378171
0.075503	-0.30083	-0.31419	-0.21096	0.09875				0.075503	0.28172	0.418863	0.406073	0.377477
0.0783	-0.28797	-0.32549	-0.20047	0.089122				0.0783	0.27693	0.417861	0.404545	0.379789
0.081096	-0.27962	-0.3039	-0.22041	0.087319				0.081096	0.27967	0.416457	0.408022	0.38129
0.083893	-0.28677	-0.30495	-0.23069	0.076883				0.083893	0.2811	0.414654	0.404362	0.3784
0.086689	-0.27817	-0.30594	-0.2181	0.091377				0.086689	0.2817	0.417744	0.404737	0.37487
0.089485	-0.2698	-0.31628	-0.21884	0.075969				0.089485	0.28304	0.41511	0.403038	0.371841
0.092282	-0.27533	-0.27681	-0.2267	0.075146				0.092282	0.28251	0.413536	0.402653	0.372005
0.095078	-0.25677	-0.27853	-0.21058	0.066295				0.095078	0.28677	0.409997	0.392531	0.373486
0.097875	-0.2555	-0.28403	-0.21616	0.07598				0.097875	0.28284	0.414841	0.395022	0.37591
0.100671	-0.26589	-0.27521	-0.22927	0.073608				0.100671	0.2805	0.411176	0.395827	0.374226
0.103468	-0.26323	-0.28396	-0.24203	0.077927				0.103468	0.287	0.414894	0.397538	0.376853
0.106264	-0.24848	-0.27971	-0.22031	0.084096				0.106264	0.28104	0.411766	0.393545	0.367527
0.10906	-0.23677	-0.28786	-0.22828	0.084015				0.10906	0.27574	0.413474	0.393804	0.374978
0.111857	-0.23621	-0.29414	-0.24202	0.069386				0.111857	0.27562	0.416691	0.396187	0.368421
0.114653	-0.22709	-0.29913	-0.23029	0.079306				0.114653	0.272	0.414044	0.393832	0.372552
0.11745	-0.23211	-0.27508	-0.23286	0.073132				0.11745	0.26588	0.410717	0.398791	0.372721
0.120246	-0.22363	-0.28005	-0.22968	0.082645				0.120246	0.26511	0.413071	0.392712	0.372242
0.123043	-0.22815	-0.28106	-0.22892	0.071772				0.123043	0.26674	0.410915	0.387319	0.370987
0.125839	-0.21684	-0.27534	-0.21399	0.059433				0.125839	0.26754	0.408872	0.395001	0.369351
0.128635	-0.22388	-0.28234	-0.2366	0.069339				0.128635	0.26375	0.409861	0.388232	0.369829
0.131432	-0.21586	-0.27423	-0.24628	0.066289				0.131432	0.26364	0.40963	0.386595	0.373308
0.134228	-0.21287	-0.2688	-0.23837	0.065312				0.134228	0.26585	0.408409	0.387513	0.371498
0.002796	-0.19919	-0.26508	-0.23226	0.061258				0.137025	0.26624	0.408346	0.385342	0.37071
0.005593	-0.20257	-0.26496	-0.24904	0.062261				0.139821	0.2696	0.406069	0.384142	0.369727
0.008389	-0.19826	-0.26472	-0.22471	0.059384				0.142617	0.26394	0.407968	0.386063	0.372896
0.011186	-0.18834	-0.26939	-0.23732	0.051315				0.145414	0.26402	0.407041	0.388113	0.365556
0.013982	-0.19205	-0.26556	-0.23383	0.054695				0.14821	0.26201	0.404848	0.391296	0.369605
0.016779	-0.18745	-0.25226	-0.24088	0.045242				0.151007	0.26662	0.407232	0.386003	0.370407
0.019575	-0.17796	-0.25323	-0.23492	0.045477				0.153803	0.25835	0.407182	0.380213	0.363448
0.022371	-0.16827	-0.25662	-0.24262	0.034298				0.1566	0.26107	0.406401	0.382576	0.367307
0.025168	-0.16328	-0.25451	-0.25547	0.048807				0.159396	0.26253	0.407235	0.392061	0.367454
0.027964	-0.15479	-0.24697	-0.26451	0.04479				0.162192	0.26165	0.405683	0.384989	0.365777
0.030761	-0.15288	-0.25232	-0.25356	0.032986				0.164989	0.26865	0.405409	0.384288	0.368355
0.033557	-0.1542	-0.23824	-0.2502	0.029835				0.167785	0.26278	0.40325	0.385608	0.364819
0.036353	-0.14477	-0.22712	-0.24555	0.023819				0.170582	0.25744	0.400309	0.383878	0.365354
0.03915	-0.14978	-0.23688	-0.24492	0.039104				0.173378	0.25957	0.400346	0.388886	0.362026
0.041946	-0.1464	-0.23421	-0.24562	0.017886				0.176174	0.25781	0.397896	0.389197	0.368076
0.044743	-0.14209	-0.24563	-0.23807	0.020277				0.178971	0.25461	0.399087	0.383752	0.366903
0.047539	-0.12368	-0.2099	-0.24267	0.014296				0.181767	0.26237	0.400777	0.382108	0.368945
0.050336	-0.11937	-0.22666	-0.22489	0.00732				0.184564	0.25634	0.399833	0.382301	0.366999
0.053132	-0.11395	-0.21558	-0.24051	0.009868				0.18736	0.26353	0.395693	0.385535	0.370126
0.055928	-0.11442	-0.2061	-0.23646	1.23e-06				0.190157	0.26244	0.396614	0.383398	0.367148
0.058725	-0.10409	-0.20652	-0.25511	0.002326				0.192953	0.25973	0.396754	0.378414	0.369183
0.061521	-0.11032	-0.2083	-0.25158	-0.01191				0.195749	0.25521	0.397059	0.383494	0.367499
0.064318	-0.10108	-0.21846	-0.25838	-0.01476				0.198546	0.25501	0.399773	0.37868	0.364891
0.067114	-0.09759	-0.20659	-0.26024	-0.00318				0.201342	0.2532	0.396164	0.38284	0.36909
0.069911	-0.08736	-0.16795	-0.25044	-0.01664				0.204139	0.2555	0.397788	0.380767	0.365979
0.072707	-0.08095	-0.17721	-0.24084	-0.01587				0.206935	0.24862	0.395586	0.384627	0.370239
0.075503	-0.08252	-0.18548	-0.23582	-0.02753				0.209732	0.25557	0.397752	0.377021	0.367755
0.0783	-0.06333	-0.17641	-0.2524	-0.02312				0.212528	0.25319	0.397286	0.377606	0.367542
0.081096	-0.06379	-0.16817	-0.25403	-0.03812				0.215324	0.25184	0.396263	0.380649	0.361495
0.083893	-0.06276	-0.17198	-0.25095	-0.03457				0.218121	0.24919	0.394166	0.375749	0.369705
0.086689	-0.0517	-0.15867	-0.23723	-0.03686				0.220917	0.25131	0.396733	0.380654	0.370936
0.089485	-0.05031	-0.15287	-0.23956	-0.04229				0.223714	0.24536	0.394956	0.375221	0.364315
0.092282	-0.04741	-0.15977	-0.23847	-0.04028				0.22651	0.24633	0.395003	0.380391	0.364394
0.095078	-0.03918	-0.16346	-0.239	-0.04969				0.229306	0.25099	0.39639	0.388858	0.365862
0.097875	-0.02838	-0.16529	-0.23487	-0.03878				0.232103	0.24898	0.392871	0.379999	0.369285
0.100671	-0.03011	-0.16162	-0.2238	-0.03905				0.234899	0.2478	0.393933	0.37531	0.36514
0.103468	-0.02977	-0.15249	-0.2354	-0.0426				0.237696	0.24398	0.391799	0.379448	0.36449
0.106264	-0.02138	-0.14738	-0.2416	-0.04659				0.240492	0.24316	0.392314	0.379009	0.361899
0.10906	-0.0253	-0.13098	-0.24974	-0.03844				0.243289	0.24424	0.391947	0.376929	0.36264
0.111857	-0.02664	-0.14377	-0.23367	-0.05581				0.246085	0.24577	0.395372	0.371882	0.36541
0.114653	-0.01503	-0.1425	-0.25103	-0.06063				0.248881	0.24865	0.392655	0.372513	0.365901
0.11745	-0.01455	-0.12695	-0.25353	-0.06064				0.251678	0.24894	0.394079	0.382988	0.361906
0.120246	0.000394	-0.13287	-0.25384	-0.05563				0.254474	0.25044	0.392898	0.376742	0.359743
0.123043	0.007059	-0.12246	-0.2568	-0.0575				0.257271	0.25748	0.394257	0.373891	0.368367
0.125839	0.017389	-0.13144	-0.24526	-0.05622				0.260067	0.25612	0.391203	0.376953	0.364436
0.128635	0.016871	-0.12009	-0.24222	-0.078				0.262864	0.2522	0.388636	0.374079	0.36328
0.131432	0.017589	-0.10681	-0.24687	-0.06596				0.26566	0.24891	0.392836	0.37636	0.36147
0.134228	0.022342	-0.10369	-0.24456	-0.06617				0.268456	0.24873	0.391445	0.369232	0.360233
0.137025	0.022761	-0.09672	-0.2452	0.194808				0.271253	0.2405	0.393551	0.370927	0.360052
0.139821	0.021766	-0.09	-0.24404	0.190295				0.274049	0.24509	0.39106	0.376995	0.356227
0.142617	0.034439	-0.10079	-0.24882	0.193863				0.276846	0.2454	0.387709	0.371522	0.355973
0.145414	0.041684	-0.07819	-0.24353	0.180692				0.279642	0.25308	0.390341	0.377347	0.354347
0.14821	0.047257	-0.09455	-0.25122	0.18145				0.282438	0.25033	0.391033	0.368013	0.360814
0.151007	0.057026	-0.07253	-0.23088	0.187871				0.285235	0.24754	0.389537	0.372718	0.359011
0.153803	0.055075	-0.0737	-0.24384	0.181793				0.288031	0.24549	0.392416	0.371853	0.357553
0.1566	0.061986	-0.08141	-0.24875	0.176965				0.290828	0.24972	0.392822	0.374812	0.351949
0.159396	0.066729	-0.07557	-0.24549	0.16964				0.293624	0.25387	0.390665	0.371659	0.351867
0.162192	0.072542	-0.0715	-0.23458	0.151625				0.296421	0.24824	0.394285	0.372307	0.358144
0.164989	0.072902	-0.07876	-0.2465	0.150149				0.299217	0.25547	0.390933	0.371998	0.35971
0.167785	0.076511	-0.09224	-0.23433	0.147671				0.302013	0.25819	0.390212	0.37448	0.355923
0.170582	0.091278	-0.09589	-0.24202	0.158639				0.30481	0.25364	0.392422	0.376288	0.354976
0.173378	0.090172	-0.07749	-0.24146	0.148892				0.307606	0.25633	0.390507	0.373181	0.354193
0.176174	0.101183	-0.06656	-0.23521	0.136938				0.310403	0.25865	0.392725	0.377318	0.357232
0.178971	0.102044	-0.06245	-0.23971	0.139595				0.313199	0.25737	0.390991	0.372666	0.351022
0.181767	0.109597	-0.06001	-0.2324	0.124419				0.315996	0.25926	0.391915	0.374855	0.350578
0.184564	0.119535	-0.05338	-0.23579	0.134693				0.318792	0.25218	0.391285	0.372629	0.353112
0.18736	0.125334	-0.06369	-0.22742	0.119956				0.321588	0.25313	0.393649	0.370332	0.351521
0.190157	0.129234	-0.05507	-0.24327	0.123878				0.324385	0.25607	0.391342	0.373491	0.352166
0.192953	0.132974	-0.0512	-0.24163	0.118419				0.327181	0.2591	0.390418	0.376779	0.350073
0.195749	0.147682	-0.05429	-0.2292	0.10959				0.329978	0.25682	0.388438	0.373021	0.349571
0.198546	0.142669	-0.03637	-0.2366	0.106632				0.332774	0.25421	0.38948	0.375617	0.351141
0.201342	0.147709	-0.03146	-0.23494	0.104442				0.33557	0.25235	0.387466	0.379248	0.352457
0.204139	0.152535	-0.02913	-0.23013	0.106601				0.338367	0.25706	0.388187	0.375051	0.35524
0.206935	0.150688	-0.02831	-0.22293	0.097767				0.341163	0.25751	0.387641	0.37383	0.358599
0.209732	0.153782	-0.02037	-0.19963	0.09875				0.34396	0.25639	0.386501	0.376693	0.35424
0.212528	0.166887	-0.02807	-0.22343	0.089122				0.346756	0.25257	0.389999	0.371252	0.353564
0.215324	0.168557	-0.02934	-0.22889	0.087319				0.349553	0.25335	0.392617	0.371802	0.348836
0.218121	0.177723	-0.00815	-0.22853	0.076883				0.352349	0.25974	0.388735	0.378982	0.35102
0.220917	0.186586	-0.01395	-0.23678	0.091377				0.355145	0.25488	0.389502	0.375836	0.355304
0.223714	0.192172	-0.00953	-0.23249	0.075969				0.357942	0.2576	0.389168	0.375864	0.356207
0.22651	0.200289	-0.01513	-0.23948	0.075146				0.360738	0.25572	0.38715	0.3714	0.356123
0.229306	0.211514	-0.00731	-0.22683	0.066295				0.363535	0.26114	0.383271	0.376281	0.353045
0.232103	0.2091	-0.00977	-0.22284	0.07598				0.366331	0.26407	0.385134	0.372714	0.351223
0.234899	0.218072	-0.01312	-0.21167	0.073608				0.369128	0.25565	0.385107	0.373115	0.355407
0.237696	0.222447	-0.00421	-0.21832	0.077927				0.371924	0.26116	0.385287	0.372246	0.348559
0.240492	0.230195	-0.00888	-0.22604	0.084096				0.37472	0.2511	0.385177	0.373484	0.349316
0.243289	0.234571	-0.01114	-0.21181	0.084015				0.377517	0.25375	0.384574	0.369364	0.348318
0.246085	0.244134	-0.0169	-0.21092	0.069386				0.380313	0.25435	0.382741	0.376261	0.356079
0.248881	0.245395	-0.0082	-0.20716	0.079306				0.38311	0.25483	0.381822	0.372929	0.34994
0.251678	0.24511	0.008419	-0.21345	0.073132				0.385906	0.26076	0.380834	0.37433	0.352202
0.254474	0.257916	0.003222	-0.21372	0.082645				0.388702	0.26493	0.382473	0.371051	0.353567
0.257271	0.247942	0.002621	-0.19827	0.071772				0.391499	0.26137	0.389182	0.366588	0.351502
0.260067	0.245471	0.000437	-0.21807	0.059433				0.394295	0.26454	0.385111	0.374054	0.35019
0.262864	0.247428	-0.00014	-0.22141	0.069339				0.397092	0.2577	0.387173	0.374297	0.350368
0.26566	0.243776	-0.00693	-0.21228	0.066289				0.399888	0.25996	0.383835	0.373966	0.35017
0.268456	0.247231	0.003482	-0.22403	0.065312				0.402685	0.26417	0.384177	0.374202	0.3528
0.271253	0.246921	0.009751	-0.21845	0.061258				0.405481	0.26769	0.384553	0.3685	0.351485
0.274049	0.23825	0.00966	-0.21403	0.062261				0.408277	0.26296	0.386473	0.374616	0.352287
0.276846	0.23387	0.003843	-0.2134	0.059384				0.411074	0.26198	0.383832	0.373887	0.35055
0.279642	0.224667	0.019891	-0.19945	0.051315				0.41387	0.26442	0.392232	0.371219	0.353679
0.282438	0.219038	0.006451	-0.21456	0.054695				0.416667	0.25945	0.393062	0.369673	0.351072
0.285235	0.214782	-0.00118	-0.20948	0.045242				0.419463	0.26311	0.388555	0.376398	0.351945
0.288031	0.209641	0.000571	-0.19767	0.045477				0.42226	0.25897	0.389609	0.367318	0.351823
0.290828	0.204791	-0.007	-0.1879	0.034298				0.425056	0.25895	0.389639	0.368133	0.354251
0.293624	0.189665	0.003218	-0.19562	0.048807				0.427852	0.25739	0.386958	0.370804	0.354998
0.296421	0.192198	0.000161	-0.19507	0.04479				0.430649	0.24729	0.383321	0.374844	0.351556
0.299217	0.177246	-0.0023	-0.19564	0.032986				0.433445	0.24631	0.389065	0.375531	0.353386
0.302013	0.182989	-0.00612	-0.20333	0.029835				0.436242	0.25147	0.387378	0.380797	0.353875
0.30481	0.174397	-0.00098	-0.20232	0.023819				0.439038	0.24819	0.384917	0.374011	0.352065
0.307606	0.179377	-0.01602	-0.19543	0.039104				0.441834	0.25411	0.38878	0.373651	0.353699
0.310403	0.174951	-0.01535	-0.1962	0.017886				0.444631	0.2577	0.38623	0.375787	0.354311
0.313199	0.181767	-0.00761	-0.18456	0.020277				0.447427	0.25856	0.388747	0.374649	0.351956
0.315996	0.16681	-0.00315	-0.19061	0.014296				0.450224	0.25682	0.391875	0.371019	0.353967
0.318792	0.171857	-0.0189	-0.19259	0.00732				0.45302	0.25348	0.391053	0.372934	0.353279
0.321588	0.171088	-0.01103	-0.18987	0.009868				0.455817	0.25528	0.389259	0.372983	0.354797
0.324385	0.1727	-0.01429	-0.18598	1.23e-06				0.458613	0.25808	0.388969	0.372478	0.353228
0.327181	0.172241	-0.01079	-0.18519	0.002326				0.461409	0.25373	0.390449	0.372937	0.353267
0.329978	0.166781	-0.0235	-0.18593	-0.01191				0.464206	0.25195	0.387031	0.373984	0.354416
0.332774	0.170883	-0.00823	-0.18458	-0.01476				0.467002	0.25272	0.387874	0.366984	0.349388
0.33557	0.16329	-0.00503	-0.17405	-0.00318				0.469799	0.25913	0.388033	0.376977	0.349227
0.338367	0.161465	0.003169	-0.18721	-0.01664				0.472595	0.2591	0.389893	0.375627	0.351397
0.341163	0.164816	-0.0086	-0.1905	-0.01587				0.475391	0.26552	0.389948	0.374018	0.35217
0.34396	0.164502	-0.00796	-0.19751	-0.02753				0.478188	0.2666	0.386343	0.373981	0.353387
0.346756	0.165733	-0.01741	-0.19176	-0.02312				0.480984	0.26976	0.390797	0.373253	0.356144
0.349553	0.158223	-0.01277	-0.1932	-0.03812				0.483781	0.26797	0.387151	0.372235	0.353584
0.352349	0.154957	-0.0056	-0.19143	-0.03457				0.486577	0.26615	0.386777	0.373301	0.350235
0.355145	0.157383	-0.01218	-0.17846	-0.03686				0.489374	0.26313	0.389457	0.370794	0.352599
0.357942	0.152681	-0.01989	-0.1741	-0.04229				0.49217	0.25674	0.391873	0.374203	0.349029
0.360738	0.151819	-0.01966	-0.16747	-0.04028				0.494966	0.2587	0.389965	0.375862	0.35368
0.363535	0.151543	-0.00769	-0.17143	-0.04969				0.497763	0.25647	0.389876	0.36497	0.349674
0.366331	0.144208	-0.0327	-0.17167	-0.03878				0.500559	0.25877	0.390329	0.373551	0.352153
0.369128	0.141312	-0.0206	-0.15547	-0.03905				0.503356	0.2572	0.387709	0.367815	0.352922
0.371924	0.145522	-0.01288	-0.16068	-0.0426				0.506152	0.25805	0.38778	0.368871	0.347621
0.37472	0.139104	-0.02495	-0.1579	-0.04659				0.508949	0.26072	0.389452	0.370228	0.350531
0.377517	0.143902	-0.01291	-0.16035	-0.03844				0.511745	0.25913	0.390709	0.36944	0.355043
0.380313	0.155724	-0.01621	-0.16279	-0.05581				0.514541	0.25656	0.388847	0.375923	0.350672
0.38311	0.153322	-0.03317	-0.17119	-0.06063				0.517338	0.25755	0.390505	0.374636	0.354001
0.385906	0.142583	-0.01996	-0.17207	-0.06064				0.520134	0.26026	0.391861	0.374898	0.349032
0.388702	0.147089	-0.04041	-0.16539	-0.05563				0.522931	0.25965	0.39453	0.376673	0.348896
0.391499	0.144742	-0.03851	-0.17088	-0.0575				0.525727	0.26372	0.389665	0.373925	0.351923
0.394295	0.149682	-0.0323	-0.16996	-0.05622				0.528523	0.26331	0.3902	0.371776	0.348247
0.397092	0.154392	-0.03929	-0.1782	-0.078				0.53132	0.25673	0.391544	0.370057	0.349822
0.399888	0.15635	-0.03548	-0.15965	-0.06596				0.534116	0.26026	0.389717	0.375881	0.34609
0.402685	0.157634	-0.0447	-0.16569	-0.06617				0.536913	0.26488	0.389422	0.37193	0.347765
0.405481	0.161034	-0.02716	-0.15403	-0.07352				0.539709	0.26048	0.391566	0.373391	0.348623
0.408277	0.164917	-0.03375	-0.1619	-0.06602				0.542506	0.26135	0.39228	0.372491	0.35098
0.411074	0.16542	-0.05001	-0.17461	-0.0816				0.545302	0.25809	0.39169	0.375662	0.345859
0.41387	0.164504	-0.0388	-0.15354	-0.08239				0.548098	0.26043	0.3934	0.365338	0.351465
0.416667	0.160962	-0.02856	-0.14948	-0.10176				0.550895	0.25455	0.391326	0.373351	0.351947
0.419463	0.163641	-0.02518	-0.14876	-0.07486				0.553691	0.25982	0.392296	0.376281	0.352689
0.42226	0.163237	-0.03086	-0.14653	-0.06951				0.556488	0.26388	0.390688	0.379787	0.350179
0.425056	0.166503	-0.03425	-0.14347	-0.08409				0.559284	0.26416	0.391567	0.382125	0.35088
0.427852	0.168017	-0.02281	-0.15254	-0.09693				0.562081	0.26175	0.392128	0.379495	0.350895
0.430649	0.176127	-0.01258	-0.14444	-0.08444				0.564877	0.26769	0.390701	0.378797	0.346298
0.433445	0.168435	0.000255	-0.1319	-0.08661				0.567673	0.25657	0.390293	0.380499	0.349134
0.436242	0.167488	-0.02422	-0.14191	-0.08714				0.57047	0.26007	0.389668	0.38023	0.354959
0.439038	0.168148	-0.0178	-0.13492	-0.09896				0.573266	0.26124	0.390446	0.382553	0.353128
0.441834	0.15993	-0.01942	-0.13814	-0.09901				0.576063	0.25569	0.390704	0.379022	0.354715
0.444631	0.15736	-0.00729	-0.13556	-0.1013				0.578859	0.26165	0.389844	0.387302	0.353796
0.447427	0.159294	0.005469	-0.14119	-0.09302				0.581655	0.25868	0.392202	0.395103	0.35787
0.450224	0.161688	0.016981	-0.14548	-0.10313				0.584452	0.253	0.39304	0.391908	0.356808
0.45302	0.161866	0.028257	-0.13571	-0.1043				0.587248	0.25699	0.392311	0.386561	0.354077
0.455817	0.161355	0.030859	-0.13716	-0.09367				0.590045	0.2552	0.388285	0.393503	0.356662
0.458613	0.167903	0.036828	-0.14479	-0.10775				0.592841	0.25322	0.388874	0.39328	0.360153
0.461409	0.160403	0.037559	-0.13196	-0.11322				0.595638	0.26262	0.390989	0.3938	0.35925
0.464206	0.161642	0.048981	-0.12987	-0.11358				0.598434	0.25957	0.391624	0.389278	0.359953
0.467002	0.160484	0.047338	-0.14677	-0.11334				0.60123	0.26082	0.391535	0.391091	0.360781
0.469799	0.161836	0.042438	-0.13239	-0.10813				0.604027	0.2604	0.392961	0.400701	0.363112
0.472595	0.157295	0.054381	-0.13163	-0.10849				0.606823	0.25847	0.394969	0.403006	0.366081
0.475391	0.155858	0.051644	-0.11976	-0.1137				0.60962	0.25954	0.394528	0.398841	0.364339
0.478188	0.153573	0.047897	-0.12261	-0.12457				0.612416	0.25445	0.394219	0.394769	0.367483
0.480984	0.149461	0.055172	-0.11836	-0.1082				0.615213	0.25764	0.393581	0.396429	0.36419
0.483781	0.146764	0.060732	-0.13061	-0.11703				0.618009	0.25352	0.391886	0.388399	0.359827
0.486577	0.1434	0.062507	-0.13403	-0.11239				0.620805	0.2568	0.389749	0.393417	0.361438
0.489374	0.139375	0.062247	-0.12383	-0.11646				0.623602	0.26339	0.391846	0.39468	0.358868
0.49217	0.153505	0.062279	-0.12293	-0.11817				0.626398	0.25418	0.393515	0.394536	0.367521
0.494966	0.137544	0.060467	-0.14178	-0.11942				0.629195	0.26444	0.393544	0.395598	0.36052
0.497763	0.139175	0.055294	-0.12713	-0.11803				0.631991	0.2569	0.394392	0.396093	0.364598
0.500559	0.135307	0.054366	-0.12484	-0.12476				0.634787	0.25821	0.394666	0.397294	0.366007
0.503356	0.135185	0.055144	-0.12699	-0.13041				0.637584	0.26389	0.392778	0.397061	0.358609
0.506152	0.131673	0.055016	-0.11641	-0.11914				0.64038	0.25386	0.394375	0.392372	0.366627
0.508949	0.130308	0.050395	-0.13377	-0.11562				0.643177	0.26319	0.394691	0.395511	0.363947
0.511745	0.13188	0.052197	-0.12314	-0.13071				0.645973	0.26347	0.393302	0.396302	0.365256
0.514541	0.123066	0.046896	-0.12617	-0.13838				0.64877	0.2631	0.393344	0.401398	0.363271
0.517338	0.123426	0.044007	-0.11658	-0.13031				0.651566	0.26884	0.390321	0.396797	0.370318
0.520134	0.119253	0.042545	-0.12281	-0.12313				0.654362	0.26853	0.392717	0.394886	0.365099
0.522931	0.115685	0.045038	-0.12258	-0.11803				0.657159	0.26865	0.392445	0.394314	0.365858
0.525727	0.123641	0.034214	-0.1272	-0.13267				0.659955	0.26465	0.390013	0.392575	0.366337
0.528523	0.125063	0.035993	-0.12665	-0.12526				0.662752	0.25421	0.390416	0.395566	0.373878
0.53132	0.115765	0.026129	-0.12448	-0.13196				0.665548	0.25809	0.391328	0.390309	0.370515
0.534116	0.118158	0.033628	-0.12219	-0.1343				0.668345	0.2593	0.394925	0.385775	0.369314
0.536913	0.126139	0.026282	-0.11484	-0.13523				0.671141	0.25246	0.391965	0.395125	0.371767
0.539709	0.113214	0.019992	-0.11646	-0.14171				0.673937	0.26084	0.392975	0.394113	0.372012
0.542506	0.114557	0.017681	-0.12218	-0.1291				0.676734	0.25821	0.392492	0.399079	0.371591
0.545302	0.111895	0.031108	-0.12361	-0.14548				0.67953	0.25198	0.3927	0.39064	0.372466
0.548098	0.107651	0.011794	-0.10841	-0.12061				0.682327	0.2631	0.39582	0.390179	0.370519
0.550895	0.099396	0.009844	-0.11401	-0.13069				0.685123	0.25208	0.394242	0.388974	0.37166
0.553691	0.096687	0.01812	-0.12119	-0.12436				0.687919	0.25923	0.395334	0.393067	0.367515
0.556488	0.095283	0.016607	-0.11231	-0.12974				0.690716	0.25806	0.395638	0.404781	0.370782
0.559284	0.091109	0.022566	-0.10893	-0.12385				0.693512	0.25623	0.393932	0.394347	0.366098
0.562081	0.099408	0.003017	-0.11179	-0.12457				0.696309	0.25502	0.398145	0.392555	0.369434
0.564877	0.102518	0.008134	-0.11247	-0.13215				0.699105	0.25424	0.39683	0.399345	0.368352
0.567673	0.1042	0.005422	-0.11363	-0.14511				0.701902	0.25607	0.397471	0.399135	0.368369
0.57047	0.0953	0.003604	-0.1221	-0.1321				0.704698	0.25212	0.395063	0.392066	0.372647
0.573266	0.082194	0.006851	-0.11324	-0.12559				0.707494	0.25676	0.393681	0.387792	0.371796
0.576063	0.087246	0.009449	-0.12402	-0.12096				0.710291	0.26399	0.395347	0.394864	0.375457
0.578859	0.089174	0.007666	-0.11815	-0.12476				0.713087	0.24859	0.396405	0.394481	0.373742
0.581655	0.088453	-0.00364	-0.11489	-0.12515				0.715884	0.25689	0.393732	0.389936	0.375046
0.584452	0.089437	-0.00823	-0.10511	-0.11612				0.71868	0.25953	0.396045	0.389641	0.376057
0.587248	0.088936	0.000691	-0.11069	-0.12992				0.721477	0.25804	0.396328	0.388785	0.375419
0.590045	0.083723	-0.00653	-0.10941	-0.13212				0.724273	0.25611	0.394484	0.384281	0.366905
0.592841	0.095312	-0.00064	-0.10466	-0.13063				0.727069	0.25354	0.394544	0.384672	0.371263
0.595638	0.087317	-0.00639	-0.09086	-0.12931				0.729866	0.24509	0.394778	0.389883	0.36895
0.598434	0.091517	-0.02368	-0.10106	-0.13772				0.732662	0.24352	0.395621	0.392871	0.376597
0.60123	0.086885	-0.02053	-0.10186	-0.14595				0.735459	0.23844	0.392591	0.389991	0.37102
0.604027	0.090098	-0.02695	-0.09923	-0.13539				0.738255	0.23969	0.39505	0.382098	0.376045
0.606823	0.088093	-0.02619	-0.10083	-0.13653				0.741051	0.23849	0.395228	0.38971	0.380158
0.60962	0.086412	-0.02369	-0.09959	-0.12954				0.743848	0.25038	0.395835	0.389862	0.374312
0.612416	0.091171	-0.0247	-0.10092	-0.13502				0.746644	0.24482	0.395681	0.387229	0.377687
0.615213	0.083205	-0.02716	-0.09521	-0.12222				0.749441	0.2453	0.395496	0.389759	0.376791
0.618009	0.074342	-0.03331	-0.10552	-0.12623				0.752237	0.24672	0.395971	0.383617	0.375685
0.620805	0.083215	-0.03462	-0.09829	-0.12265				0.755034	0.24545	0.395693	0.389948	0.370701
0.623602	0.073266	-0.03281	-0.09885	-0.11389				0.75783	0.24553	0.395912	0.382504	0.370801
0.626398	0.076038	-0.03899	-0.10403	-0.12537				0.760626	0.24429	0.393786	0.381065	0.368032
0.629195	0.071092	-0.02938	-0.09727	-0.11539				0.763423	0.24579	0.393424	0.379246	0.36968
0.631991	0.072724	-0.03128	-0.09712	-0.13252				0.766219	0.24567	0.391242	0.384767	0.374257
0.634787	0.069478	-0.03506	-0.10507	-0.13162				0.769016	0.24303	0.396403	0.380395	0.370784
0.637584	0.076141	-0.04861	-0.10196	-0.12843				0.771812	0.24595	0.395363	0.379327	0.368953
0.64038	0.078898	-0.04487	-0.09655	-0.12856				0.774609	0.24357	0.395569	0.385558	0.374026
0.643177	0.06399	-0.05754	-0.09808	-0.13938				0.777405	0.24652	0.39448	0.377775	0.365749
0.645973	0.078423	-0.04699	-0.09124	-0.14038				0.780201	0.25228	0.398403	0.380985	0.37241
0.64877	0.078018	-0.06809	-0.09105	-0.12943				0.782998	0.24734	0.394977	0.377598	0.373841
0.651566	0.069406	-0.06234	-0.08522	-0.14129				0.785794	0.25626	0.395363	0.376269	0.37189
0.654362	0.065852	-0.05998	-0.09254	-0.12833				0.788591	0.25561	0.394016	0.37958	0.37444
0.657159	0.065722	-0.07854	-0.07735	-0.12717				0.791387	0.24915	0.395771	0.381563	0.370949
0.659955	0.060431	-0.07556	-0.08336	-0.12819				0.794183	0.25033	0.395947	0.382051	0.374038
0.662752	0.068062	-0.08265	-0.08608	-0.12727				0.79698	0.25041	0.395845	0.382669	0.378524
0.665548	0.065986	-0.07281	-0.07759	-0.11127				0.799776	0.25131	0.395616	0.383264	0.372388
0.668345	0.066683	-0.06632	-0.07659	-0.13189				0.802573	0.24498	0.393868	0.383139	0.372875
0.671141	0.05665	-0.07246	-0.08482	-0.12241				0.805369	0.24488	0.393047	0.384951	0.37011
0.673937	0.059008	-0.08383	-0.07901	-0.13455				0.808166	0.24533	0.393812	0.385564	0.373338
0.676734	0.056841	-0.07638	-0.07791	-0.13255				0.810962	0.24857	0.395576	0.375292	0.369773
0.67953	0.060217	-0.06726	-0.08183	-0.12191				0.813758	0.25063	0.394824	0.381389	0.372769
0.682327	0.05571	-0.08056	-0.07566	-0.11685				0.816555	0.24916	0.392176	0.375618	0.36938
0.685123	0.059212	-0.07811	-0.07218	-0.12957				0.819351	0.25262	0.390771	0.381734	0.369451
0.687919	0.050946	-0.08209	-0.07484	-0.11713				0.822148	0.25464	0.393056	0.382211	0.363986
0.690716	0.050762	-0.09407	-0.08251	-0.11532				0.824944	0.25014	0.39073	0.38319	0.371889
0.693512	0.054448	-0.08328	-0.08327	-0.12465				0.82774	0.24953	0.388506	0.388647	0.373139
0.696309	0.049952	-0.08958	-0.08676	-0.11722				0.830537	0.25069	0.390843	0.386953	0.37677
0.699105	0.044525	-0.09014	-0.06395	-0.13006				0.833333	0.25686	0.39354	0.379869	0.370406
0.701902	0.040604	-0.10147	-0.08925	-0.11941				0.83613	0.25384	0.396003	0.384706	0.369769
0.704698	0.043544	-0.07902	-0.07581	-0.12377				0.838926	0.25135	0.393757	0.377651	0.372819
0.707494	0.045547	-0.08951	-0.08191	-0.13168				0.841723	0.24477	0.392544	0.382019	0.368743
0.710291	0.043538	-0.08423	-0.08631	-0.13065				0.844519	0.24327	0.392226	0.38296	0.372224
0.713087	0.031486	-0.08979	-0.08827	-0.11324				0.847315	0.24027	0.393531	0.38643	0.369056
0.715884	0.030339	-0.08147	-0.07991	-0.11573				0.850112	0.24473	0.396001	0.384815	0.365269
0.71868	0.039093	-0.08152	-0.0947	-0.11192				0.852908	0.24355	0.397404	0.381769	0.366592
0.721477	0.023488	-0.092	-0.08724	-0.11615				0.855705	0.24695	0.397055	0.383667	0.370406
0.724273	0.044406	-0.07689	-0.09521	-0.1141				0.858501	0.24772	0.396562	0.384577	0.364008
0.727069	0.033901	-0.08106	-0.08295	-0.11894				0.861298	0.24962	0.398357	0.384995	0.364791
0.729866	0.038759	-0.08577	-0.08302	-0.11607				0.864094	0.24692	0.395599	0.386895	0.365793
0.732662	0.037491	-0.09421	-0.08248	-0.13074				0.86689	0.25374	0.397967	0.384887	0.364706
0.735459	0.030711	-0.08504	-0.08022	-0.12867				0.869687	0.25651	0.398901	0.387287	0.362152
0.738255	0.030751	-0.0898	-0.08363	-0.12328				0.872483	0.24784	0.391514	0.385483	0.368302
0.741051	0.029176	-0.08792	-0.07259	-0.121				0.87528	0.24503	0.394505	0.390903	0.369403
0.743848	0.030841	-0.10876	-0.07427	-0.12718				0.878076	0.24656	0.395233	0.391092	0.365739
0.746644	0.031906	-0.10883	-0.05496	-0.13089				0.880872	0.2479	0.396588	0.38894	0.363939
0.749441	0.028692	-0.10176	-0.06454	-0.13355				0.883669	0.24803	0.395114	0.397128	0.369851
0.752237	0.022065	-0.09869	-0.05727	-0.12348				0.886465	0.24659	0.394163	0.389661	0.369175
0.755034	0.030017	-0.0926	-0.06298	-0.1332				0.889262	0.25087	0.394253	0.399248	0.367945
0.75783	0.025488	-0.09644	-0.08383	-0.13606				0.892058	0.24536	0.394925	0.392569	0.363375
0.760626	0.032144	-0.09181	-0.07033	-0.13326				0.894855	0.24567	0.396577	0.39371	0.363197
0.763423	0.025655	-0.09913	-0.05719	-0.12252				0.897651	0.24083	0.393683	0.387942	0.36428
0.766219	0.034088	-0.07898	-0.05375	-0.13413				0.900447	0.23842	0.397779	0.394324	0.36754
0.769016	0.040336	-0.08588	-0.05238	-0.12173				0.903244	0.24327	0.396976	0.39394	0.365913
0.771812	0.033799	-0.07909	-0.05349	-0.14055				0.90604	0.24653	0.39602	0.393196	0.370933
0.774609	0.034043	-0.08151	-0.05189	-0.12644				0.908837	0.24955	0.394456	0.395862	0.369468
0.777405	0.041521	-0.08614	-0.05878	-0.11366				0.911633	0.24122	0.395335	0.392322	0.372905
0.780201	0.04128	-0.0691	-0.05318	-0.12552				0.91443	0.24382	0.394934	0.400505	0.370982
0.782998	0.039782	-0.09331	-0.05366	-0.12931				0.917226	0.24333	0.3945	0.39142	0.375676
0.785794	0.044587	-0.07957	-0.03358	-0.13				0.920022	0.24034	0.395178	0.390023	0.375217
0.788591	0.044891	-0.07427	-0.02678	-0.12267				0.922819	0.24399	0.392842	0.393621	0.374576
0.791387	0.04671	-0.06745	-0.02488	-0.11578				0.925615	0.24793	0.39294	0.385131	0.370759
0.794183	0.046355	-0.06231	-0.01116	-0.11639				0.928412	0.23929	0.393115	0.393347	0.376862
0.79698	0.047789	-0.09171	-0.00252	-0.12519				0.931208	0.23614	0.391641	0.394069	0.370384
0.799776	0.047983	-0.08912	-0.0003	-0.12528				0.934004	0.2421	0.396131	0.393732	0.369757
0.802573	0.045138	-0.07412	-0.00263	-0.11812				0.936801	0.23753	0.395252	0.39472	0.372948
0.805369	0.054196	-0.07574	0.014717	-0.10462				0.939597	0.23822	0.394446	0.390804	0.366094
0.808166	0.053511	-0.08074	0.02453	-0.12028				0.942394	0.23789	0.397102	0.394327	0.364249
0.810962	0.05064	-0.07773	0.033569	-0.10853				0.94519	0.23375	0.397844	0.396303	0.365849
0.813758	0.049743	-0.08218	0.048999	-0.11972				0.947987	0.23601	0.399176	0.389275	0.368743
0.816555	0.049443	-0.077	0.054021	-0.11172				0.950783	0.238	0.398052	0.388591	0.362237
0.819351	0.04679	-0.08176	0.053861	-0.0997				0.953579	0.23628	0.396569	0.391492	0.367897
0.822148	0.044883	-0.08042	0.066752	-0.10646				0.956376	0.23646	0.396142	0.391819	0.36756
0.824944	0.053581	-0.09067	0.06954	-0.12076				0.959172	0.23942	0.398121	0.389778	0.364704
0.82774	0.045151	-0.10118	0.082414	-0.11697				0.961969	0.2341	0.395353	0.392076	0.360549
0.830537	0.049563	-0.0879	0.089822	-0.10911				0.964765	0.23467	0.395	0.392684	0.366109
0.833333	0.054252	-0.10457	0.096737	-0.11059				0.967562	0.23731	0.397427	0.397301	0.365685
0.83613	0.049281	-0.10449	0.095096	-0.10528				0.970358	0.23507	0.39628	0.390329	0.370779
0.838926	0.04357	-0.09879	0.101739	-0.12997				0.973154	0.23102	0.395399	0.394648	0.364476
0.841723	0.052754	-0.10473	0.103676	-0.1122				0.975951	0.23158	0.391332	0.392388	0.370635
0.844519	0.052334	-0.09748	0.10216	-0.11112				0.978747	0.22923	0.395954	0.388788	0.363496
0.847315	0.051208	-0.10699	0.109396	-0.0996				0.981544	0.23765	0.394041	0.390362	0.370158
0.850112	0.051597	-0.09739	0.109689	-0.10759				0.98434	0.23987	0.395776	0.389782	0.36452
0.852908	0.060829	-0.09155	0.098836	-0.11964				0.987136	0.237	0.395084	0.3922	0.3644
0.855705	0.055092	-0.10899	0.105939	-0.12588				0.989933	0.23973	0.395533	0.387412	0.367984
0.858501	0.054096	-0.09253	0.110335	-0.10639				0.992729	0.23561	0.397653	0.389068	0.364658
0.861298	0.056529	-0.09395	0.11104	-0.12864				0.995526	0.23107	0.396849	0.385678	0.367017
0.864094	0.058522	-0.08411	0.100472	-0.11666				0.998322	0.23612	0.397188	0.386025	0.37242
0.86689	0.049912	-0.0967	0.106756	-0.13158				1.00112	0.2378	0.400773	0.381739	0.379999
0.869687	0.053911	-0.09525	0.104188	-0.1185				1.00391	0.23037	0.396624	0.385404	0.376412
0.872483	0.054435	-0.09086	0.100774	-0.11391				1.00671	0.23326	0.400724	0.383677	0.370437
0.87528	0.05085	-0.09542	0.102225	-0.12446				1.00951	0.2366	0.397263	0.387958	0.372629
0.878076	0.06019	-0.09107	0.105033	-0.12351				1.0123	0.23725	0.399077	0.391421	0.370031
0.880872	0.05393	-0.09731	0.105647	-0.10783				1.0151	0.23803	0.395865	0.38604	0.369531
0.883669	0.057432	-0.10051	0.10606	-0.12391				1.0179	0.23122	0.396458	0.386472	0.371099
0.886465	0.060152	-0.08159	0.095911	-0.11192				1.02069	0.22604	0.39877	0.384048	0.369733
0.889262	0.054173	-0.09698	0.097235	-0.12083				1.02349	0.22983	0.394579	0.387978	0.369817
0.892058	0.055432	-0.09305	0.097358	-0.11461				1.02629	0.22615	0.397648	0.385625	0.367428
0.894855	0.055526	-0.08123	0.099728	-0.11187				1.02908	0.23167	0.39705	0.384549	0.372617
0.897651	0.045466	-0.06903	0.095292	-0.11948				1.03188	0.22821	0.397992	0.385771	0.373738
0.900447	0.045178	-0.09361	0.092923	-0.11167				1.03468	0.22821	0.40014	0.388663	0.379366
0.903244	0.041277	-0.08507	0.083091	-0.11305				1.03747	0.23095	0.401703	0.387945	0.376288
0.90604	0.029595	-0.0883	0.094325	-0.1048				1.04027	0.2277	0.401341	0.391905	0.378458
0.908837	0.03833	-0.09827	0.087663	-0.10978				1.04306	0.22696	0.400219	0.387969	0.374408
0.911633	0.033205	-0.08877	0.085523	-0.12121				1.04586	0.22381	0.39858	0.388902	0.373969
0.91443	0.032197	-0.0926	0.078544	-0.11341				1.04866	0.22347	0.400389	0.385067	0.369756
0.917226	0.018615	-0.10621	0.071351	-0.11623				1.05145	0.22452	0.401387	0.380826	0.366506
0.920022	0.01371	-0.10485	0.071479	-0.12571				1.05425	0.22017	0.398209	0.390863	0.369091
0.922819	0.0139	-0.0839	0.075065	-0.11074				1.05705	0.2182	0.400235	0.387522	0.368592
0.925615	-0.0085	-0.08524	0.066842	-0.10236				1.05984	0.22631	0.399958	0.38664	0.370368
0.928412	-0.00888	-0.09296	0.063365	-0.08915				1.06264	0.22713	0.40242	0.388117	0.373107
0.931208	-0.01717	-0.0945	0.070978	-0.09876				1.06544	0.22795	0.402456	0.378654	0.374107
0.934004	-0.0212	-0.09749	0.067373	-0.11519				1.06823	0.2261	0.398644	0.391806	0.371035
0.936801	-0.02198	-0.09556	0.077866	-0.10225				1.07103	0.22631	0.400366	0.381022	0.37066
0.939597	-0.03778	-0.1082	0.065222	-0.11209				1.07383	0.22198	0.399588	0.384936	0.372485
0.942394	-0.03814	-0.10107	0.050393	-0.10363				1.07662	0.22855	0.399216	0.38615	0.365955
0.94519	-0.04675	-0.10792	0.064035	-0.11145				1.07942	0.22898	0.402134	0.389706	0.363172
0.947987	-0.05732	-0.10784	0.056331	-0.09657				1.08221	0.22472	0.398623	0.392881	0.363958
0.950783	-0.0729	-0.09884	0.059712	-0.10654				1.08501	0.23077	0.402797	0.385799	0.367777
0.953579	-0.0655	-0.10792	0.061064	-0.09527				1.08781	0.22403	0.403023	0.384243	0.370323
0.956376	-0.07091	-0.09839	0.06898	-0.10221				1.0906	0.23286	0.400528	0.388689	0.367119
0.959172	-0.07393	-0.09633	0.060609	-0.09663				1.0934	0.23142	0.399632	0.387325	0.366165
0.961969	-0.07803	-0.09127	0.055421	-0.09006				1.0962	0.23289	0.393906	0.383329	0.371071
0.964765	-0.09504	-0.09135	0.054063	-0.08572				1.09899	0.23102	0.395509	0.386373	0.362866
0.967562	-0.11054	-0.1103	0.046373	-0.08295				1.10179	0.23174	0.396655	0.388836	0.36541
0.970358	-0.10428	-0.10814	0.0514	-0.08377				1.10459	0.2312	0.398371	0.383047	0.369277
0.973154	-0.09981	-0.09759	0.042516	-0.08618				1.10738	0.22701	0.394185	0.389684	0.371669
0.975951	-0.10599	-0.0979	0.045758	-0.07285				1.11018	0.22522	0.402189	0.389152	0.368745
0.978747	-0.12907	-0.10931	0.05012	-0.08716				1.11298	0.23753	0.401672	0.386329	0.369857
0.981544	-0.12871	-0.11602	0.04016	-0.08591				1.11577	0.23466	0.402646	0.382721	0.367305
0.98434	-0.13237	-0.09181	0.044967	-0.09536				1.11857	0.23806	0.39919	0.385649	0.367548
0.987136	-0.15285	-0.09821	0.053584	-0.08681				1.12136	0.23426	0.401972	0.384457	0.367959
0.989933	-0.13982	-0.11857	0.049916	-0.09554				1.12416	0.23161	0.403264	0.382922	0.370017
0.992729	-0.15183	-0.10801	0.050394	-0.0824				1.12696	0.23224	0.403396	0.382628	0.37035
0.995526	-0.15477	-0.08341	0.053635	-0.08063				1.12975	0.22936	0.405186	0.384568	0.369776
0.998322	-0.16024	-0.09702	0.041319	-0.08113				1.13255	0.22613	0.40595	0.386953	0.372496
1.00112	-0.16238	-0.09044	0.049185	-0.0945				1.13535	0.23189	0.40262	0.391514	0.36704
1.00391	-0.17113	-0.08962	0.044632	-0.09694				1.13814	0.23495	0.402621	0.38489	0.370504
1.00671	-0.18137	-0.08653	0.04071	-0.08464				1.14094	0.2293	0.403678	0.390401	0.373036
1.00951	-0.18685	-0.08426	0.026523	-0.09558				1.14374	0.22419	0.402725	0.388451	0.365752
1.0123	-0.18327	-0.09702	0.031459	-0.08794				1.14653	0.2287	0.403176	0.386263	0.371925
1.0151	-0.19557	-0.08192	0.026054	-0.10113				1.14933	0.22917	0.400886	0.384989	0.367251
1.0179	-0.19178	-0.09043	0.020787	-0.09494				1.15213	0.23276	0.408172	0.389742	0.364974
1.02069	-0.20382	-0.08751	0.023795	-0.10438				1.15492	0.22463	0.405762	0.387915	0.366396
1.02349	-0.19336	-0.07684	0.00665	-0.09604				1.15772	0.22228	0.407179	0.389076	0.369281
1.02629	-0.20778	-0.10254	0.010653	-0.09812				1.16051	0.22588	0.405893	0.387816	0.364943
1.02908	-0.20704	-0.08022	0.012189	-0.09054				1.16331	0.23393	0.407113	0.394839	0.369853
1.03188	-0.21328	-0.0808	0.020057	-0.09678				1.16611	0.23761	0.40547	0.388159	0.368242
1.03468	-0.21941	-0.08059	0.013007	-0.09666				1.1689	0.23106	0.406923	0.386478	0.374245
1.03747	-0.22145	-0.08453	0.011963	-0.09436				1.1717	0.24176	0.40848	0.386715	0.367652
1.04027	-0.2214	-0.06542	0.003254	-0.08375				1.1745	0.23741	0.405443	0.388164	0.368642
1.04306	-0.22569	-0.07135	-0.00205	-0.10582				1.17729	0.24296	0.409506	0.384174	0.363571
1.04586	-0.23371	-0.07162	-0.00156	-0.0954				1.18009	0.24466	0.412455	0.3909	0.362805
1.04866	-0.2416	-0.06032	0.006143	-0.11002				1.18289	0.23696	0.409302	0.390227	0.364399
1.05145	-0.23313	-0.06653	0.00024	-0.09572				1.18568	0.23496	0.408687	0.384766	0.363452
1.05425	-0.23052	-0.07197	-0.0039	-0.08731				1.18848	0.2327	0.405544	0.391186	0.371718
1.05705	-0.24553	-0.06635	0.00401	-0.08749				1.19128	0.23266	0.405819	0.389398	0.36392
1.05984	-0.24867	-0.06927	-0.00227	-0.0987				1.19407	0.23069	0.408566	0.389622	0.364745
1.06264	-0.24904	-0.0671	-0.00459	-0.08807				1.19687	0.23441	0.406325	0.390847	0.365171
1.06544	-0.25428	-0.07354	-0.01727	-0.09733				1.19966	0.23115	0.414077	0.394992	0.365976
1.06823	-0.2467	-0.06686	-0.01116	-0.09617				1.20246	0.22769	0.4076	0.397188	0.366113
1.07103	-0.24677	-0.07628	-0.01272	-0.09108				1.20526	0.22448	0.409212	0.391702	0.36414
1.07383	-0.25799	-0.07649	-0.02728	-0.10274				1.20805	0.22142	0.40759	0.395455	0.372058
1.07662	-0.26514	-0.0703	-0.0207	-0.10899				1.21085	0.22413	0.407989	0.39646	0.368464
1.07942	-0.26995	-0.07611	-0.01802	-0.10345				1.21365	0.22584	0.408181	0.395084	0.363021
1.08221	-0.26884	-0.07409	-0.01564	-0.10968				1.21644	0.22244	0.406039	0.394155	0.36582
1.08501	-0.27883	-0.06803	-0.02379	-0.09961				1.21924	0.22796	0.406923	0.39721	0.36222
1.08781	-0.2835	-0.08602	-0.02891	-0.0934				1.22204	0.22639	0.405944	0.389755	0.366338
1.0906	-0.26601	-0.07836	-0.01962	-0.08117				1.22483	0.22748	0.403701	0.391229	0.372454
1.0934	-0.26914	-0.07476	-0.01881	-0.08879				1.22763	0.22899	0.405484	0.39189	0.362064
1.0962	-0.27602	-0.08821	-0.02239	-0.08062				1.23043	0.22667	0.407009	0.395336	0.364748
1.09899	-0.28609	-0.07091	-0.01775	-0.1028				1.23322	0.22535	0.409561	0.387426	0.370004
1.10179	-0.27271	-0.07066	-0.01617	-0.10283				1.23602	0.23577	0.410394	0.398442	0.368726
1.10459	-0.27966	-0.0647	-0.01658	-0.10164				1.23881	0.22965	0.41125	0.392456	0.36515
1.10738	-0.27605	-0.06215	-0.0084	-0.10069				1.24161	0.22644	0.412372	0.392723	0.364158
1.11018	-0.28122	-0.05277	-0.01337	-0.09811				1.24441	0.22301	0.410547	0.389127	0.368184
1.11298	-0.28209	-0.04952	-0.00136	-0.09667				1.2472	0.22579	0.411759	0.394029	0.367032
1.11577	-0.28388	-0.04346	-0.01097	-0.10376				1.25	0.22842	0.410536	0.395545	0.363228
1.11857	-0.28442	-0.04579	-0.00746	-0.10655				1.2528	0.22735	0.415942	0.398319	0.368438
1.12136	-0.27629	-0.02692	-0.01386	-0.10488				1.25559	0.22583	0.413601	0.394338	0.368752
1.12416	-0.2891	-0.03291	-0.00485	-0.09079				1.25839	0.22647	0.413317	0.391315	0.369869
1.12696	-0.29202	-0.01986	-0.0137	-0.10543				1.26119	0.22036	0.409121	0.393712	0.368757
1.12975	-0.29505	-0.01688	-0.00065	-0.10229				1.26398	0.23133	0.411108	0.394055	0.365409
1.13255	-0.29332	-0.0086	-0.00744	-0.09052				1.26678	0.2206	0.415082	0.393582	0.362015
1.13535	-0.28753	-0.00809	-0.00806	-0.10779				1.26957	0.22133	0.41182	0.391807	0.364736
1.13814	-0.29819	-0.00952	-0.01007	-0.09021				1.27237	0.22504	0.408918	0.39361	0.365287
1.14094	-0.30415	-0.00183	-0.00736	-0.09541				1.27517	0.22309	0.412018	0.389068	0.365198
1.14374	-0.30203	0.002424	-0.02045	-0.09394				1.27796	0.22111	0.412733	0.388643	0.365462
1.14653	-0.29699	-0.0097	-0.01358	-0.09529				1.28076	0.22563	0.412044	0.394334	0.365916
1.14933	-0.30518	-0.01066	-0.01909	-0.09692				1.28356	0.22596	0.412711	0.3884	0.363506
1.15213	-0.31005	-0.01089	-0.02077	-0.0904				1.28635	0.2204	0.411818	0.390204	0.365223
1.15492	-0.29181	-0.00501	-0.02256	-0.08254				1.28915	0.22611	0.414748	0.395495	0.361336
1.15772	-0.29792	-0.0174	-0.01863	-0.0816				1.29195	0.22442	0.41526	0.394911	0.36652
1.16051	-0.30696	-0.01773	-0.02153	-0.08435				1.29474	0.22181	0.413579	0.392054	0.36298
1.16331	-0.29632	-0.01423	-0.01139	-0.08952				1.29754	0.22332	0.417564	0.392828	0.363871
1.16611	-0.29355	-0.01151	-0.01154	-0.08029				1.30034	0.22031	0.417059	0.392515	0.365788
1.1689	-0.29015	-0.00314	-0.02373	-0.07543				1.30313	0.22623	0.413103	0.394004	0.36403
1.1717	-0.31038	-0.00928	-0.01567	-0.08517				1.30593	0.22977	0.416246	0.390436	0.363525
1.1745	-0.29853	-0.01476	-0.01023	-0.07221				1.30872	0.23014	0.417683	0.394432	0.362992
1.17729	-0.29318	-0.01838	-0.02895	-0.08629				1.31152	0.22864	0.415891	0.396351	0.360685
1.18009	-0.2971	-0.0159	-0.03129	-0.08789				1.31432	0.23336	0.414411	0.394253	0.361962
1.18289	-0.29526	-0.01254	-0.03586	-0.09061				1.31711	0.23278	0.413996	0.388408	0.363554
1.18568	-0.29466	-0.00254	-0.02901	-0.09144				1.31991	0.23626	0.412628	0.389848	0.362362
1.18848	-0.29456	-0.00743	-0.02642	-0.07681				1.32271	0.22971	0.412855	0.391688	0.357745
1.19128	-0.30089	-0.01832	-0.02605	-0.08651				1.3255	0.22754	0.41346	0.393178	0.36411
1.19407	-0.30017	-0.0137	-0.03312	-0.08985				1.3283	0.22884	0.41168	0.398192	0.359814
1.19687	-0.30003	-0.00669	-0.0266	-0.08983				1.3311	0.21744	0.410849	0.392394	0.355328
1.19966	-0.28603	-0.01208	-0.0323	-0.08553				1.33389	0.22675	0.408605	0.391781	0.366951
1.20246	-0.28373	-0.00947	-0.0115	-0.08543				1.33669	0.2196	0.405459	0.391822	0.361519
1.20526	-0.29166	-0.01026	-0.01795	-0.06865				1.33949	0.2244	0.405738	0.391371	0.360959
1.20805	-0.2841	-0.00686	-0.01989	-0.09515				1.34228	0.22119	0.403366	0.395843	0.364661
1.21085	-0.27835	-0.02028	-0.01833	-0.07102				1.34508	0.22847	0.406553	0.395566	0.367522
1.21365	-0.287	-0.01145	-0.01972	-0.09202				1.34787	0.22308	0.405811	0.392856	0.365201
1.21644	-0.29392	-0.00598	-0.0099	-0.07626				1.35067	0.22911	0.407301	0.396576	0.361018
1.21924	-0.29484	-0.00911	-0.00742	-0.08632				1.35347	0.22611	0.410525	0.393726	0.364044
1.22204	-0.28603	-0.00734	0.006498	-0.09348				1.35626	0.22937	0.407775	0.391525	0.359993
1.22483	-0.28299	0.007443	-0.00316	-0.0897				1.35906	0.23273	0.409215	0.392448	0.365266
1.22763	-0.29299	0.01048	-0.00551	-0.09344				1.36186	0.22671	0.406701	0.392747	0.361919
1.23043	-0.28754	0.004764	0.005804	-0.10212				1.36465	0.23339	0.40746	0.40084	0.362193
1.23322	-0.29481	-0.00011	0.00199	-0.08341				1.36745	0.23188	0.40709	0.396457	0.363238
1.23602	-0.2977	-0.00468	0.005707	-0.09356				1.37025	0.22504	0.408302	0.389791	0.36506
1.23881	-0.28085	0.001398	0.001109	-0.08347				1.37304	0.22779	0.407218	0.394424	0.359237
1.24161	-0.28524	0.014333	0.014226	-0.08676				1.37584	0.23099	0.408612	0.389885	0.3611
1.24441	-0.29086	0.022844	0.019241	-0.09868				1.37864	0.2323	0.410855	0.392774	0.362839
1.2472	-0.28336	0.016149	0.018614	-0.09354				1.38143	0.23922	0.409561	0.393787	0.361763
1.25	-0.29017	0.030028	0.023092	-0.09665				1.38423	0.22925	0.410622	0.391799	0.359995
1.2528	-0.28294	0.044556	0.039307	-0.10075				1.38702	0.2317	0.40564	0.393545	0.36027
1.25559	-0.2839	0.06327	0.041506	-0.11122				1.38982	0.22973	0.407961	0.389226	0.360811
1.25839	-0.28882	0.051653	0.04184	-0.0993				1.39262	0.23421	0.407232	0.390552	0.356757
1.26119	-0.28837	0.080192	0.044688	-0.10361				1.39541	0.23023	0.404234	0.391183	0.357788
1.26398	-0.29088	0.077392	0.051177	-0.09709				1.39821	0.23103	0.40563	0.394616	0.354629
1.26678	-0.27708	0.086067	0.065006	-0.08649				1.40101	0.23156	0.404711	0.391721	0.358704
1.26957	-0.28351	0.093875	0.078628	-0.0972				1.4038	0.22876	0.407195	0.393019	0.359334
1.27237	-0.28522	0.097043	0.088269	-0.07786				1.4066	0.22866	0.405863	0.392155	0.356324
1.27517	-0.27919	0.101103	0.097356	-0.0858				1.4094	0.22414	0.402808	0.388621	0.362462
1.27796	-0.26773	0.113904	0.111701	-0.08199				1.41219	0.22842	0.406087	0.391262	0.360179
1.28076	-0.26432	0.117547	0.12467	-0.07523				1.41499	0.22981	0.410821	0.394877	0.356977
1.28356	-0.26991	0.120812	0.123824	-0.07006				1.41779	0.23126	0.411769	0.39537	0.35444
1.28635	-0.26833	0.127393	0.141087	-0.07432				1.42058	0.23205	0.414191	0.392122	0.358233
1.28915	-0.26127	0.124323	0.153259	-0.06685				1.42338	0.23062	0.417305	0.395622	0.355856
1.29195	-0.26246	0.1315	0.171238	-0.07199				1.42617	0.23519	0.416545	0.396254	0.357808
1.29474	-0.24301	0.129218	0.17349	-0.07493				1.42897	0.22837	0.413472	0.395506	0.364425
1.29754	-0.24693	0.136058	0.184162	-0.07289				1.43177	0.22919	0.412154	0.389064	0.36017
1.30034	-0.24508	0.12846	0.187608	-0.06143				1.43456	0.22705	0.414548	0.394339	0.354769
1.30313	-0.2283	0.12597	0.201353	-0.06122				1.43736	0.22906	0.413507	0.391886	0.360324
1.30593	-0.223	0.129685	0.201988	-0.05782				1.44016	0.23635	0.412461	0.392744	0.359628
1.30872	-0.20901	0.125336	0.212365	-0.05463				1.44295	0.22788	0.412627	0.393389	0.355478
1.31152	-0.20586	0.12145	0.220756	-0.05765				1.44575	0.233	0.412287	0.39569	0.354111
1.31432	-0.19357	0.130095	0.221326	-0.05126				1.44855	0.23954	0.413772	0.394196	0.359136
1.31711	-0.18285	0.121367	0.234997	-0.06285				1.45134	0.23827	0.413448	0.390276	0.360611
1.31991	-0.18435	0.122723	0.241934	-0.06245				1.45414	0.22902	0.414106	0.388334	0.36019
1.32271	-0.15963	0.122675	0.250647	-0.05341				1.45694	0.23722	0.411545	0.390454	0.357775
1.3255	-0.13706	0.128271	0.256045	-0.05817				1.45973	0.2302	0.41364	0.386629	0.356172
1.3283	-0.14148	0.12095	0.262975	-0.0623				1.46253	0.23885	0.41392	0.38726	0.3596
1.3311	-0.12748	0.125667	0.263942	-0.05424				1.46532	0.24176	0.416172	0.391192	0.356119
1.33389	-0.11489	0.133083	0.270585	-0.06256				1.46812	0.23786	0.415059	0.392319	0.359331
1.33669	-0.09123	0.127732	0.278356	-0.05169				1.47092	0.23762	0.412192	0.39098	0.359702
1.33949	-0.08412	0.126243	0.272309	-0.0666				1.47371	0.23295	0.41302	0.391945	0.35786
1.34228	-0.07256	0.135057	0.281476	-0.06624				1.47651	0.23837	0.411476	0.396947	0.362059
1.34508	-0.05032	0.126421	0.281198	-0.05716				1.47931	0.23009	0.410509	0.38824	0.359816
1.34787	-0.05334	0.133442	0.28337	-0.06262				1.4821	0.23134	0.411599	0.391228	0.36195
1.35067	-0.04192	0.134073	0.280705	-0.0745				1.4849	0.23558	0.409811	0.393469	0.361495
1.35347	-0.02875	0.125509	0.282077	-0.06229				1.4877	0.2367	0.408859	0.390959	0.35587
1.35626	-0.02398	0.131146	0.287042	-0.05002				1.49049	0.23738	0.412565	0.392573	0.354531
1.35906	-0.02183	0.133944	0.286291	-0.06117				1.49329	0.23461	0.410882	0.395316	0.355137
1.36186	0.005617	0.127077	0.291025	-0.06235				1.49609	0.2358	0.40957	0.389102	0.360721
1.36465	0.006682	0.129186	0.296925	-0.06256				1.49888	0.23254	0.409212	0.392033	0.354847
1.36745	0.023704	0.120057	0.302768	-0.06933				1.50168	0.23475	0.410007	0.392354	0.359399
1.37025	0.02955	0.114874	0.305989	-0.05486				1.50447	0.23765	0.411993	0.392187	0.364342
1.37304	0.039796	0.106933	0.30931	-0.06982				1.50727	0.23288	0.407793	0.386118	0.356955
1.37584	0.041221	0.111928	0.302882	-0.04523				1.51007	0.23341	0.411132	0.385233	0.353954
1.37864	0.048374	0.120763	0.301136	-0.0557				1.51286	0.22957	0.408938	0.392327	0.362464
1.38143	0.057935	0.115105	0.311699	-0.04967				1.51566	0.2341	0.409236	0.392416	0.359299
1.38423	0.073489	0.113448	0.298312	-0.05435				1.51846	0.23435	0.407931	0.391315	0.358786
1.38702	0.067376	0.11324	0.297069	-0.03287				1.52125	0.23475	0.409393	0.394231	0.353112
1.38982	0.078181	0.115519	0.303878	-0.03199				1.52405	0.23695	0.407591	0.393924	0.358665
1.39262	0.079215	0.123743	0.305114	-0.03434				1.52685	0.23456	0.405245	0.393998	0.356744
1.39541	0.076976	0.136615	0.303354	-0.01448				1.52964	0.23061	0.407261	0.391496	0.35822
1.39821	0.083254	0.151397	0.306755	-0.00155				1.53244	0.23924	0.406334	0.395873	0.365157
1.40101	0.082321	0.146412	0.299129	-0.00511				1.53523	0.23473	0.409845	0.396273	0.362446
1.4038	0.078432	0.152967	0.296353	0.008642				1.53803	0.23651	0.408018	0.39662	0.353169
1.4066	0.083477	0.161555	0.296569	0.024813				1.54083	0.23342	0.407656	0.395437	0.356669
1.4094	0.087926	0.16879	0.303263	0.030989				1.54362	0.23705	0.408849	0.393799	0.358716
1.41219	0.086146	0.170691	0.294804	0.045104				1.54642	0.23278	0.406076	0.400065	0.35622
1.41499	0.08258	0.179265	0.295688	0.054998				1.54922	0.23487	0.404074	0.400736	0.356127
1.41779	0.073298	0.183723	0.29516	0.069629				1.55201	0.23788	0.401572	0.399403	0.364822
1.42058	0.079111	0.186578	0.293663	0.075482				1.55481	0.2374	0.403779	0.397986	0.360928
1.42338	0.079738	0.190129	0.294501	0.088525				1.55761	0.23546	0.399477	0.398855	0.355504
1.42617	0.073654	0.199455	0.293765	0.107952				1.5604	0.23444	0.403396	0.393633	0.357866
1.42897	0.073898	0.197583	0.290348	0.117694				1.5632	0.23724	0.406034	0.404449	0.35496
1.43177	0.068732	0.197417	0.291684	0.12878				1.566	0.23857	0.402935	0.393252	0.360506
1.43456	0.072882	0.207108	0.286906	0.140019				1.56879	0.23853	0.405839	0.390915	0.360257
1.43736	0.072611	0.219919	0.289564	0.148746				1.57159	0.23345	0.40463	0.394442	0.357919
1.44016	0.068345	0.230744	0.283374	0.152757				1.57438	0.23449	0.402856	0.39908	0.357943
1.44295	0.072437	0.232356	0.287738	0.171459				1.57718	0.23738	0.404148	0.403207	0.357937
1.44575	0.078346	0.238001	0.283184	0.182144				1.57998	0.23826	0.40363	0.402407	0.361953
1.44855	0.078324	0.250036	0.278706	0.194819				1.58277	0.23734	0.405281	0.40088	0.359172
1.45134	0.068501	0.264164	0.282846	0.197342				1.58557	0.23759	0.406398	0.393382	0.358047
1.45414	0.073238	0.266186	0.280091	0.208248				1.58837	0.23669	0.404938	0.398756	0.359354
1.45694	0.072711	0.2825	0.280345	0.224981				1.59116	0.23989	0.404674	0.395148	0.362137
1.45973	0.0633	0.291487	0.277192	0.230601				1.59396	0.23386	0.401997	0.395648	0.36337
1.46253	0.068375	0.290433	0.268992	0.24164				1.59676	0.2339	0.400396	0.398534	0.357553
1.46532	0.063721	0.305806	0.267224	0.251054				1.59955	0.23191	0.403689	0.398022	0.357669
1.46812	0.074217	0.305695	0.270408	0.269634				1.60235	0.23383	0.405559	0.400322	0.351015
1.47092	0.063134	0.315365	0.267638	0.274408				1.60515	0.23423	0.402654	0.395418	0.35309
1.47371	0.064123	0.314928	0.270883	0.27656				1.60794	0.23749	0.406399	0.39477	0.354552
1.47651	0.053947	0.3181	0.261546	0.278524				1.61074	0.23616	0.405256	0.398702	0.350588
1.47931	0.050501	0.31976	0.264748	0.287222				1.61353	0.23353	0.403596	0.396447	0.355677
1.4821	0.039251	0.322883	0.262314	0.297953				1.61633	0.23723	0.403887	0.398068	0.35716
1.4849	0.036067	0.328311	0.265708	0.302868				1.61913	0.23768	0.404359	0.393657	0.356474
1.4877	0.040891	0.336887	0.261404	0.30683				1.62192	0.24017	0.400207	0.39577	0.359817
1.49049	0.029499	0.347143	0.262581	0.307583				1.62472	0.24342	0.402533	0.394802	0.358534
1.49329	0.032779	0.344088	0.253983	0.321118				1.62752	0.22696	0.400275	0.392826	0.355915
1.49609	0.025143	0.34639	0.248509	0.318348				1.63031	0.23347	0.404128	0.389035	0.363694
1.49888	0.032829	0.348531	0.246078	0.324765				1.63311	0.23271	0.401737	0.394557	0.361936
1.50168	0.023073	0.344968	0.242743	0.326438				1.63591	0.22852	0.40121	0.392732	0.36239
1.50447	0.015945	0.353288	0.23964	0.324766				1.6387	0.2378	0.403131	0.392801	0.363859
1.50727	0.017974	0.35288	0.244843	0.3232				1.6415	0.23484	0.400789	0.393174	0.362377
1.51007	0.012645	0.360465	0.238397	0.334427				1.6443	0.23501	0.401123	0.390172	0.362269
1.51286	0.004684	0.362033	0.234119	0.33208				1.64709	0.23208	0.402237	0.395697	0.363899
1.51566	0.003642	0.357751	0.240494	0.328411				1.64989	0.23697	0.399899	0.400505	0.36477
1.51846	0.004755	0.356504	0.236805	0.327327				1.65268	0.24485	0.40353	0.392075	0.362007
1.52125	-0.00057	0.352547	0.228124	0.325307				1.65548	0.23996	0.400824	0.391175	0.363208
1.52405	0.00156	0.352006	0.229172	0.318403				1.65828	0.23684	0.400991	0.397585	0.365254
1.52685	0.002741	0.362237	0.224046	0.316263				1.66107	0.23229	0.401669	0.390714	0.359924
1.52964	-0.00689	0.357186	0.227643	0.317133				1.66387	0.23683	0.404369	0.396437	0.357813
1.53244	-0.01224	0.352902	0.227107	0.311542				1.66667	0.23741	0.405147	0.397931	0.362803
1.53523	-0.01693	0.355733	0.227339	0.305108				1.66946	0.23246	0.402367	0.394878	0.361301
1.53803	-0.02259	0.346749	0.218995	0.311871				1.67226	0.23563	0.401439	0.385222	0.362857
1.54083	-0.00704	0.344941	0.221268	0.308927				1.67506	0.24289	0.403835	0.40102	0.359667
1.54362	-0.01176	0.341046	0.218141	0.30691				1.67785	0.2344	0.405306	0.397381	0.362872
1.54642	-0.01366	0.339897	0.221828	0.30141				1.68065	0.23948	0.403874	0.395631	0.360611
1.54922	-0.01715	0.330433	0.211746	0.301117				1.68345	0.23635	0.403591	0.389977	0.362223
1.55201	-0.02045	0.32847	0.206163	0.300452				1.68624	0.23492	0.403034	0.391158	0.363605
1.55481	-0.02716	0.322877	0.211149	0.306685				1.68904	0.24455	0.404362	0.390532	0.360449
1.55761	-0.02973	0.324325	0.20491	0.305385				1.69183	0.23514	0.402836	0.396102	0.355273
1.5604	-0.02769	0.312632	0.198904	0.307472				1.69463	0.23289	0.401822	0.391481	0.362777
1.5632	-0.02566	0.305532	0.198825	0.305667				1.69743	0.23426	0.400384	0.388905	0.356379
1.566	-0.0303	0.29674	0.197515	0.313533				1.70022	0.2382	0.400962	0.391769	0.358896
1.56879	-0.03223	0.286892	0.190128	0.313514				1.70302	0.24173	0.401455	0.390421	0.358448
1.57159	-0.02793	0.28601	0.185251	0.322102				1.70582	0.23535	0.401998	0.392907	0.360606
1.57438	-0.02559	0.275445	0.182646	0.321515				1.70861	0.24106	0.399442	0.394518	0.360695
1.57718	-0.04565	0.266066	0.187381	0.328245				1.71141	0.2411	0.400586	0.389256	0.360929
1.57998	-0.03529	0.266592	0.197838	0.336686				1.71421	0.23711	0.403921	0.39642	0.361623
1.58277	-0.03613	0.25703	0.19439	0.333847				1.717	0.23332	0.404342	0.393816	0.359012
1.58557	-0.0348	0.252456	0.181049	0.348901				1.7198	0.23553	0.404524	0.392455	0.363301
1.58837	-0.04328	0.250419	0.17243	0.349712				1.7226	0.23746	0.401367	0.39617	0.364117
1.59116	-0.05852	0.238302	0.161385	0.352858				1.72539	0.25098	0.400894	0.39729	0.360353
1.59396	-0.04742	0.239873	0.159589	0.361321				1.72819	0.25192	0.403405	0.398514	0.36047
1.59676	-0.05056	0.233607	0.147114	0.367671				1.73098	0.2459	0.404567	0.409725	0.355501
1.59955	-0.06105	0.218979	0.139965	0.379297				1.73378	0.25014	0.401844	0.404887	0.364233
1.60235	-0.06758	0.222906	0.140187	0.378438				1.73658	0.24131	0.404467	0.414114	0.36525
1.60515	-0.06876	0.21179	0.140531	0.389911				1.73937	0.24547	0.404038	0.40793	0.364148
1.60794	-0.06939	0.204245	0.133895	0.391882				1.74217	0.24424	0.40463	0.403488	0.363646
1.61074	-0.06476	0.198878	0.135112	0.401868				1.74497	0.25139	0.39944	0.40622	0.359881
1.61353	-0.06226	0.198175	0.131313	0.409536				1.74776	0.24924	0.40243	0.404345	0.363662
1.61633	-0.07493	0.194557	0.123547	0.413072				1.75056	0.24751	0.398321	0.406519	0.363352
1.61913	-0.06281	0.190941	0.110013	0.424668				1.75336	0.25037	0.400955	0.40438	0.360058
1.62192	-0.07034	0.180727	0.107979	0.433304				1.75615	0.25132	0.399357	0.406553	0.364534
1.62472	-0.06931	0.172665	0.103218	0.439891				1.75895	0.25909	0.401184	0.413342	0.364813
1.62752	-0.07577	0.164855	0.084857	0.4425				1.76174	0.2594	0.401541	0.410305	0.361333
1.63031	-0.0799	0.164278	0.079939	0.446404				1.76454	0.26049	0.401294	0.42461	0.363409
1.63311	-0.0764	0.159821	0.073387	0.45113				1.76734	0.26627	0.402542	0.412663	0.368443
1.63591	-0.09127	0.15593	0.075105	0.454521				1.77013	0.26135	0.406658	0.420424	0.367815
1.6387	-0.08565	0.152627	0.062616	0.456969				1.77293	0.2669	0.403066	0.419706	0.364184
1.6415	-0.08876	0.156708	0.055857	0.457276				1.77573	0.26915	0.404878	0.412513	0.367013
1.6443	-0.08594	0.139282	0.040916	0.461746				1.77852	0.26482	0.405703	0.423207	0.366132
1.64709	-0.09327	0.14878	0.049964	0.46602				1.78132	0.27362	0.402087	0.415813	0.366778
1.64989	-0.0947	0.146131	0.042224	0.469281				1.78412	0.26843	0.40138	0.421971	0.360346
1.65268	-0.09992	0.141154	0.029836	0.471789				1.78691	0.26942	0.399101	0.425248	0.367192
1.65548	-0.09275	0.149362	0.011975	0.466355				1.78971	0.26919	0.404757	0.416761	0.369473
1.65828	-0.10722	0.14966	0.006612	0.472439				1.79251	0.27007	0.402618	0.419939	0.369726
1.66107	-0.11142	0.14312	0.001666	0.473265				1.7953	0.27603	0.401708	0.419697	0.366038
1.66387	-0.11447	0.147223	0.000942	0.470855				1.7981	0.27581	0.401694	0.414747	0.366894
1.66667	-0.11176	0.131933	-0.00868	0.468625				1.80089	0.27759	0.40296	0.417192	0.368431
1.66946	-0.11503	0.147324	-0.0117	0.470659				1.80369	0.2811	0.406268	0.419471	0.367691
1.67226	-0.12596	0.145039	-0.00811	0.468473				1.80649	0.28091	0.404734	0.416475	0.371146
1.67506	-0.12796	0.140571	-0.02077	0.464281				1.80928	0.28844	0.40264	0.414503	0.372802
1.67785	-0.12573	0.150636	-0.02387	0.458842				1.81208	0.274	0.402522	0.419188	0.368953
1.68065	-0.13575	0.155155	-0.02724	0.454149				1.81488	0.27622	0.40191	0.421038	0.365779
1.68345	-0.13465	0.144793	-0.04039	0.454112				1.81767	0.28145	0.405683	0.417318	0.366972
1.68624	-0.1397	0.155074	-0.04143	0.444928				1.82047	0.27647	0.402692	0.416116	0.366087
1.68904	-0.11631	0.144643	-0.05276	0.440702				1.82327	0.28307	0.406474	0.416149	0.364925
1.69183	-0.1428	0.130777	-0.05977	0.443194				1.82606	0.27862	0.404868	0.41413	0.364355
1.69463	-0.12894	0.127624	-0.06704	0.433619				1.82886	0.28514	0.406003	0.418017	0.372993
1.69743	-0.12912	0.123183	-0.06959	0.431027				1.83166	0.28392	0.405976	0.410907	0.366776
1.70022	-0.12794	0.126227	-0.06186	0.425643				1.83445	0.27916	0.405788	0.410935	0.371479
1.70302	-0.13189	0.12669	-0.07847	0.425271				1.83725	0.28653	0.406444	0.414349	0.373242
1.70582	-0.13965	0.117379	-0.0782	0.417669				1.84004	0.28857	0.404835	0.410521	0.367692
1.70861	-0.14211	0.107873	-0.0825	0.411441				1.84284	0.28778	0.402942	0.415195	0.368767
1.71141	-0.14056	0.094824	-0.09887	0.405907				1.84564	0.29287	0.403144	0.417703	0.368637
1.71421	-0.14029	0.075515	-0.08127	0.400539				1.84843	0.28368	0.402186	0.41347	0.369167
1.717	-0.15222	0.070265	-0.08294	0.402708				1.85123	0.28694	0.406399	0.42126	0.367172
1.7198	-0.14642	0.075732	-0.07837	0.395635				1.85403	0.29015	0.401936	0.414961	0.365893
1.7226	-0.14232	0.059016	-0.0755	0.387982				1.85682	0.2916	0.404093	0.416961	0.36662
1.72539	-0.14225	0.057525	-0.08487	0.385974				1.85962	0.28503	0.402301	0.411473	0.369177
1.72819	-0.14699	0.04027	-0.0863	0.377861				1.86242	0.28826	0.40202	0.415668	0.367095
1.73098	-0.15073	0.041635	-0.08143	0.376537				1.86521	0.28886	0.403527	0.412951	0.364803
1.73378	-0.15406	0.035831	-0.0914	0.373573				1.86801	0.28535	0.402417	0.422002	0.37146
1.73658	-0.1513	0.023939	-0.08671	0.365287				1.87081	0.29155	0.400979	0.415043	0.370532
1.73937	-0.1571	0.029379	-0.09774	0.367726				1.8736	0.29149	0.402584	0.412815	0.363431
1.74217	-0.16211	0.022469	-0.08208	0.359959				1.8764	0.2941	0.401382	0.415411	0.366963
1.74497	-0.14909	0.014694	-0.09035	0.356121				1.87919	0.29001	0.404321	0.412947	0.364333
1.74776	-0.15401	0.000758	-0.08442	0.344328				1.88199	0.29221	0.405364	0.412466	0.369913
1.75056	-0.15015	-0.00246	-0.08601	0.343799				1.88479	0.29177	0.404054	0.413528	0.365492
1.75336	-0.15446	-0.00186	-0.08546	0.342433				1.88758	0.29925	0.401552	0.415177	0.365707
1.75615	-0.15907	-0.00457	-0.07596	0.332604				1.89038	0.29744	0.404756	0.406989	0.367233
1.75895	-0.15992	-0.01005	-0.08238	0.327521				1.89318	0.28885	0.402579	0.409406	0.36929
1.76174	-0.17014	-0.03216	-0.06033	0.321841				1.89597	0.28871	0.402213	0.408235	0.367442
1.76454	-0.16193	-0.04548	-0.06445	0.319926				1.89877	0.28833	0.399334	0.410312	0.364019
1.76734	-0.16373	-0.04224	-0.06869	0.314704				1.90157	0.28884	0.401651	0.402636	0.368588
1.77013	-0.17043	-0.05596	-0.07083	0.308094				1.90436	0.29081	0.401544	0.406278	0.361198
1.77293	-0.17046	-0.05668	-0.07132	0.303175				1.90716	0.28727	0.405266	0.407312	0.366465
1.77573	-0.16643	-0.06206	-0.06949	0.296636				1.90996	0.29435	0.403815	0.403829	0.368104
1.77852	-0.17721	-0.06856	-0.07787	0.295715				1.91275	0.29707	0.406164	0.405111	0.366307
1.78132	-0.16025	-0.0692	-0.07669	0.286139				1.91555	0.29631	0.406633	0.40427	0.367419
1.78412	-0.16331	-0.06896	-0.08017	0.278132				1.91834	0.28583	0.409561	0.406565	0.370328
1.78691	-0.16599	-0.05899	-0.08132	0.278943				1.92114	0.29012	0.407305	0.406788	0.37048
1.78971	-0.17103	-0.07932	-0.0702	0.27441				1.92394	0.28902	0.404254	0.406345	0.373164
1.79251	-0.177	-0.08424	-0.07124	0.26463				1.92673	0.28465	0.406343	0.405249	0.370827
1.7953	-0.17485	-0.08495	-0.07261	0.260805				1.92953	0.28327	0.405643	0.402732	0.363384
1.7981	-0.1749	-0.09139	-0.07699	0.257108				1.93233	0.28313	0.401489	0.399685	0.367625
1.80089	-0.15319	-0.08872	-0.07459	0.252128				1.93512	0.28639	0.402907	0.394852	0.363974
1.80369	-0.17167	-0.0861	-0.06661	0.250244				1.93792	0.29402	0.404722	0.40062	0.368083
1.80649	-0.16374	-0.09798	-0.06885	0.253643				1.94072	0.28829	0.403055	0.405208	0.372586
1.80928	-0.17457	-0.10136	-0.06206	0.251985				1.94351	0.28725	0.401242	0.399714	0.36343
1.81208	-0.16694	-0.11139	-0.07841	0.24131				1.94631	0.28477	0.40219	0.401524	0.368419
1.81488	-0.17551	-0.12428	-0.06241	0.235844				1.94911	0.2926	0.403438	0.405728	0.365743
1.81767	-0.17412	-0.11156	-0.063	0.225699				1.9519	0.29125	0.407683	0.403564	0.364621
1.82047	-0.16972	-0.12909	-0.07754	0.223612				1.9547	0.28505	0.407651	0.400137	0.365233
1.82327	-0.16816	-0.13732	-0.09292	0.226794				1.95749	0.28495	0.408698	0.404066	0.365262
1.82606	-0.17714	-0.14167	-0.07402	0.215262				1.96029	0.28027	0.407622	0.404509	0.368558
1.82886	-0.17879	-0.13733	-0.08842	0.22399				1.96309	0.28532	0.410386	0.397464	0.363756
1.83166	-0.17493	-0.13031	-0.08699	0.224486				1.96588	0.27592	0.406435	0.398485	0.367037
1.83445	-0.181	-0.1393	-0.09436	0.219153				1.96868	0.28765	0.407385	0.404091	0.36916
1.83725	-0.18765	-0.13505	-0.07135	0.215379				1.97148	0.28234	0.410733	0.403811	0.365328
1.84004	-0.17795	-0.1396	-0.07979	0.204707				1.97427	0.28347	0.410639	0.40087	0.365217
1.84284	-0.18021	-0.14376	-0.07174	0.205945				1.97707	0.28164	0.410607	0.39845	0.364341
1.84564	-0.17937	-0.15587	-0.09426	0.194257				1.97987	0.28592	0.404596	0.400745	0.365811
1.84843	-0.17995	-0.1647	-0.09311	0.194727				1.98266	0.28053	0.409089	0.400002	0.368946
1.85123	-0.17347	-0.15654	-0.09282	0.188506				1.98546	0.28563	0.407579	0.397023	0.367079
1.85403	-0.18732	-0.15285	-0.09798	0.186184				1.98826	0.27996	0.410561	0.405369	0.368534
1.85682	-0.18415	-0.17912	-0.10764	0.177676				1.99105	0.28072	0.406423	0.406065	0.368764
1.85962	-0.17179	-0.17237	-0.11163	0.183491				1.99385	0.27864	0.408532	0.402607	0.371985
1.86242	-0.17934	-0.17751	-0.10882	0.172137				1.99664	0.27726	0.40863	0.407949	0.366655
1.86521	-0.18758	-0.17871	-0.11016	0.172573				1.99944	0.27828	0.405907	0.400466	0.369783
1.86801	-0.16888	-0.17659	-0.11553	0.162206				2.00224	0.27474	0.411859	0.402074	0.362955
1.87081	-0.16231	-0.17567	-0.11433	0.165778				2.00503	0.27687	0.410684	0.400005	0.367825
1.8736	-0.15767	-0.1771	-0.12419	0.162835				2.00783	0.27734	0.405769	0.3976	0.364874
1.8764	-0.15393	-0.17391	-0.1181	0.157205				2.01063	0.27619	0.408292	0.399859	0.367986
1.87919	-0.15266	-0.17559	-0.13551	0.148836				2.01342	0.27811	0.412127	0.405809	0.365868
1.88199	-0.14342	-0.16088	-0.12978	0.152599				2.01622	0.27346	0.40705	0.409971	0.365411
1.88479	-0.13946	-0.15167	-0.12757	0.146852				2.01902	0.27826	0.407125	0.410158	0.364681
1.88758	-0.13868	-0.15744	-0.12987	0.14116				2.02181	0.27356	0.411021	0.399146	0.36836
1.89038	-0.1307	-0.14857	-0.12406	0.134423				2.02461	0.27382	0.406092	0.408582	0.364062
1.89318	-0.12074	-0.15203	-0.1311	0.137201				2.0274	0.27114	0.410566	0.409788	0.362366
1.89597	-0.10277	-0.14785	-0.13661	0.137602				2.0302	0.27316	0.411003	0.404169	0.371139
1.89877	-0.09701	-0.14616	-0.14632	0.131851				2.033	0.26884	0.41099	0.404594	0.370042
1.90157	-0.07768	-0.15013	-0.1349	0.114994				2.03579	0.26308	0.407811	0.409673	0.371721
1.90436	-0.0752	-0.15465	-0.14051	0.118159				2.03859	0.26848	0.407504	0.401932	0.366524
1.90716	-0.07018	-0.13593	-0.14133	0.122233				2.04139	0.27261	0.412026	0.401588	0.363162
1.90996	-0.06808	-0.15729	-0.14136	0.117123				2.04418	0.2698	0.411518	0.404849	0.362108
1.91275	-0.06763	-0.14126	-0.14279	0.09495				2.04698	0.26498	0.411473	0.410312	0.367673
1.91555	-0.05062	-0.1513	-0.15597	0.10138				2.04978	0.26401	0.410224	0.413166	0.369063
1.91834	-0.03962	-0.13806	-0.15525	0.089044				2.05257	0.26322	0.409775	0.417215	0.364415
1.92114	-0.03277	-0.12092	-0.16733	0.091555				2.05537	0.2625	0.411465	0.41036	0.364233
1.92394	-0.02605	-0.11305	-0.16343	0.089442				2.05817	0.25686	0.41183	0.402541	0.366223
1.92673	-0.02411	-0.10331	-0.15653	0.072469				2.06096	0.26303	0.413078	0.406451	0.363021
1.92953	-0.02115	-0.12751	-0.15195	0.075307				2.06376	0.26286	0.410226	0.408781	0.361364
1.93233	-0.02174	-0.11093	-0.14479	0.081043				2.06656	0.25523	0.408555	0.410011	0.363902
1.93512	-0.02406	-0.11343	-0.15404	0.060367				2.06935	0.26406	0.413363	0.411016	0.367516
1.93792	-0.02521	-0.1224	-0.1492	0.054308				2.07215	0.26096	0.413205	0.403662	0.364671
1.94072	-0.03173	-0.11541	-0.16082	0.05758				2.07494	0.25964	0.411912	0.407781	0.36231
1.94351	-0.03169	-0.11417	-0.15286	0.04608				2.07774	0.27037	0.406286	0.408223	0.364483
1.94631	-0.02033	-0.10972	-0.15795	0.05007				2.08054	0.26053	0.407009	0.40656	0.362173
1.94911	-0.01738	-0.10699	-0.16	0.041382				2.08333	0.26105	0.408033	0.414128	0.367127
1.9519	-0.02054	-0.11923	-0.1546	0.036758				2.08613	0.25933	0.409052	0.413521	0.367054
1.9547	-0.01979	-0.10661	-0.16343	0.036551				2.08893	0.26079	0.410751	0.411766	0.368242
1.95749	-0.01933	-0.12125	-0.15579	0.03227				2.09172	0.25312	0.41424	0.408789	0.363514
1.96029	-0.01978	-0.11043	-0.15154	0.021907				2.09452	0.25826	0.413817	0.412753	0.362781
1.96309	-0.02642	-0.1107	-0.16191	0.030441				2.09732	0.26216	0.412561	0.409019	0.361309
1.96588	-0.02093	-0.10104	-0.15058	0.021422				2.10011	0.25569	0.410698	0.409304	0.36582
1.96868	-0.0189	-0.08128	-0.15567	0.016965				2.10291	0.25484	0.413765	0.414368	0.364673
1.97148	-0.019	-0.08215	-0.15459	0.016067				2.1057	0.25483	0.411678	0.404516	0.366692
1.97427	-0.0258	-0.07441	-0.15138	0.003434				2.1085	0.25787	0.409661	0.412778	0.362516
1.97707	-0.03183	-0.06037	-0.15117	0.00825				2.1113	0.25578	0.410285	0.402497	0.366136
1.97987	-0.01275	-0.06428	-0.15973	0.001885				2.11409	0.26032	0.408133	0.411088	0.363283
1.98266	-0.01307	-0.0647	-0.15702	0.005497				2.11689	0.26419	0.409482	0.408604	0.363308
1.98546	-0.02066	-0.06074	-0.15082	0.008379				2.11969	0.2575	0.405456	0.406872	0.36691
1.98826	-0.01476	-0.06473	-0.15528	-0.00459				2.12248	0.26384	0.407595	0.404879	0.367685
1.99105	-0.0194	-0.05008	-0.14139	-0.00812				2.12528	0.2677	0.408641	0.405923	0.365385
1.99385	-0.02199	-0.05695	-0.14132	0.003443				2.12808	0.26998	0.408477	0.407822	0.366064
1.99664	-0.02755	-0.05875	-0.1401	0.005561				2.13087	0.26147	0.409524	0.407883	0.367708
1.99944	-0.01025	-0.03991	-0.12711	-0.00483				2.13367	0.26482	0.409703	0.411199	0.366779
2.00224	-0.01663	-0.04139	-0.13425	-0.00383				2.13646	0.25688	0.409799	0.418329	0.367529
2.00503	-0.01436	-0.03976	-0.11758	0.002461				2.13926	0.25891	0.410911	0.418148	0.361153
2.00783	-0.02871	-0.02854	-0.11574	-0.01375				2.14206	0.25523	0.410943	0.419217	0.364032
2.01063	-0.01964	-0.01499	-0.10585	-0.00684				2.14486	0.25288	0.410671	0.410541	0.371423
2.01342	-0.02577	-0.00305	-0.11004	-0.00453				2.14765	0.24818	0.412222	0.410918	0.365177
2.01622	-0.02539	0.022256	-0.09294	-0.00393				2.15045	0.24778	0.410104	0.412347	0.367709
2.01902	-0.02165	0.018358	-0.10166	-0.00824				2.15324	0.25351	0.409805	0.409844	0.365772
2.02181	-0.02567	0.035969	-0.09447	0.004574				2.15604	0.25198	0.409627	0.411767	0.362296
2.02461	-0.02023	0.046461	-0.09971	0.006445				2.15884	0.25448	0.409972	0.412257	0.364226
2.0274	-0.01558	0.053252	-0.08299	-0.00602				2.16163	0.25772	0.41133	0.410507	0.360551
2.0302	-0.03061	0.065464	-0.07675	-0.00862				2.16443	0.25817	0.411759	0.422483	0.367526
2.033	-0.02528	0.074539	-0.07846	0.004241				2.16723	0.25364	0.408994	0.423407	0.364933
2.03579	-0.0271	0.085585	-0.08415	-0.014				2.17002	0.25957	0.411139	0.420975	0.359225
2.03859	-0.02374	0.096075	-0.07307	-0.01477				2.17282	0.25637	0.411162	0.418682	0.361683
2.04139	-0.03936	0.106432	-0.0815	-0.01822				2.17562	0.26523	0.41122	0.413678	0.363087
2.04418	-0.04071	0.11356	-0.06004	-0.01222				2.17841	0.259	0.410272	0.416714	0.360049
2.04698	-0.03311	0.117818	-0.07495	-0.02392				2.18121	0.25867	0.410578	0.414888	0.362028
2.04978	-0.04084	0.137189	-0.07705	-0.03403				2.184	0.25395	0.411079	0.423509	0.36191
2.05257	-0.0401	0.135363	-0.08317	-0.04096				2.1868	0.25637	0.410617	0.41965	0.359804
2.05537	-0.03894	0.149104	-0.08453	-0.03356				2.1896	0.2679	0.411649	0.420264	0.363357
2.05817	-0.03479	0.161046	-0.07917	-0.04292				2.19239	0.26899	0.412251	0.417253	0.362903
2.06096	-0.04486	0.164397	-0.07844	-0.05209				2.19519	0.26663	0.411443	0.416824	0.35891
2.06376	-0.04452	0.175057	-0.08346	-0.05488				2.19799	0.26775	0.411061	0.416628	0.363302
2.06656	-0.04606	0.171049	-0.07677	-0.0473				2.20078	0.2674	0.412106	0.418406	0.363892
2.06935	-0.05081	0.189384	-0.07122	-0.06043				2.20358	0.27123	0.41203	0.418368	0.367939
2.07215	-0.05598	0.192625	-0.07743	-0.05314				2.20638	0.26897	0.413065	0.420994	0.367079
2.07494	-0.04701	0.202623	-0.06706	-0.06178				2.20917	0.27045	0.41034	0.415992	0.366009
2.07774	-0.05969	0.189359	-0.06361	-0.05734				2.21197	0.27381	0.409577	0.421056	0.359773
2.08054	-0.0664	0.192818	-0.07751	-0.06586				2.21476	0.26967	0.413408	0.426234	0.361541
2.08333	-0.06109	0.191798	-0.06657	-0.06376				2.21756	0.26432	0.41178	0.417334	0.360204
2.08613	-0.06547	0.204143	-0.07632	-0.07074				2.22036	0.26754	0.409142	0.415431	0.362127
2.08893	-0.06177	0.199168	-0.06855	-0.06375				2.22315	0.26765	0.413281	0.417516	0.360086
2.09172	-0.0574	0.200062	-0.07108	-0.08635				2.22595	0.27397	0.413376	0.415211	0.36579
2.09452	-0.05613	0.199458	-0.0787	-0.07726				2.22875	0.26867	0.412959	0.408183	0.363614
2.09732	-0.04744	0.196962	-0.06643	-0.08284				2.23154	0.2649	0.41324	0.412781	0.36347
2.10011	-0.06476	0.198865	-0.07436	-0.08741				2.23434	0.27125	0.411764	0.412587	0.364514
2.10291	-0.06357	0.190718	-0.06988	-0.0704				2.23714	0.26534	0.412703	0.41366	0.363342
2.1057	-0.06991	0.180791	-0.06935	-0.08238				2.23993	0.27044	0.409258	0.420168	0.362275
2.1085	-0.06915	0.182476	-0.0762	-0.09561				2.24273	0.27098	0.412044	0.417472	0.363725
2.1113	-0.06281	0.173738	-0.0792	-0.09537				2.24553	0.26589	0.409165	0.415286	0.362111
2.11409	-0.06768	0.169537	-0.09595	-0.09073				2.24832	0.26644	0.410899	0.420236	0.360345
2.11689	-0.0774	0.175066	-0.09624	-0.09855				2.25112	0.26589	0.409702	0.41226	0.363224
2.11969	-0.05967	0.164553	-0.10145	-0.0942				2.25392	0.27065	0.409709	0.410743	0.362466
2.12248	-0.06791	0.159785	-0.10052	-0.10235				2.25671	0.26996	0.412114	0.413395	0.364886
2.12528	-0.06262	0.152473	-0.09311	-0.11801				2.25951	0.26594	0.413128	0.413941	0.362804
2.12808	-0.06689	0.152963	-0.10411	-0.11365				2.2623	0.2694	0.41551	0.410158	0.36105
2.13087	-0.06341	0.138009	-0.10888	-0.10593				2.2651	0.27246	0.410927	0.408746	0.357899
2.13367	-0.06252	0.139609	-0.10409	-0.09754				2.2679	0.27036	0.412616	0.408364	0.358876
2.13646	-0.0668	0.1379	-0.09987	-0.10553				2.27069	0.27235	0.410812	0.408919	0.360929
2.13926	-0.06914	0.125633	-0.10403	-0.10612				2.27349	0.27466	0.413307	0.412369	0.362395
2.14206	-0.06942	0.123983	-0.11276	-0.09722				2.27629	0.26933	0.41473	0.40802	0.363285
2.14486	-0.0776	0.124473	-0.10768	-0.094				2.27908	0.26772	0.411645	0.407714	0.362508
2.14765	-0.07214	0.122	-0.10737	-0.10831				2.28188	0.26657	0.413092	0.413714	0.360962
2.15045	-0.07841	0.119347	-0.10903	-0.1043				2.28468	0.26727	0.41366	0.413993	0.358952
2.15324	-0.08089	0.107151	-0.12202	-0.12026				2.28747	0.26674	0.411487	0.413849	0.360287
2.15604	-0.08367	0.114659	-0.11705	-0.10093				2.29027	0.26712	0.415265	0.411173	0.361879
2.15884	-0.09188	0.101748	-0.13684	-0.1091				2.29306	0.27446	0.413313	0.412785	0.360264
2.16163	-0.08133	0.088611	-0.13256	-0.12063				2.29586	0.27297	0.412595	0.414249	0.362469
2.16443	-0.09299	0.100541	-0.13192	-0.10707				2.29866	0.27185	0.414282	0.415668	0.361538
2.16723	-0.09242	0.081122	-0.13165	-0.107				2.30145	0.27359	0.414545	0.41442	0.358619
2.17002	-0.09757	0.095718	-0.14114	-0.11932				2.30425	0.27289	0.413614	0.41306	0.361064
2.17282	-0.09566	0.077476	-0.14009	-0.11135				2.30705	0.26833	0.414126	0.41088	0.3568
2.17562	-0.09299	0.08043	-0.13634	-0.12183				2.30984	0.26608	0.415258	0.414964	0.359042
2.17841	-0.08575	0.059801	-0.13305	-0.11671				2.31264	0.26557	0.415769	0.411236	0.361862
2.18121	-0.08328	0.071389	-0.13043	-0.11049				2.31544	0.26327	0.412917	0.424124	0.365091
2.184	-0.08374	0.068135	-0.13853	-0.10606				2.31823	0.26028	0.414223	0.416034	0.361563
2.1868	-0.08366	0.051574	-0.14432	-0.1082				2.32103	0.25956	0.415652	0.416341	0.360504
2.1896	-0.08053	0.047243	-0.13424	-0.10092				2.32383	0.25988	0.416058	0.413897	0.362211
2.19239	-0.07978	0.047754	-0.14595	-0.09415				2.32662	0.26664	0.412725	0.409781	0.362812
2.19519	-0.07615	0.0416	-0.14733	-0.1008				2.32942	0.26358	0.411222	0.411779	0.353007
2.19799	-0.07603	0.027995	-0.13582	-0.09175				2.33222	0.27173	0.410503	0.407662	0.362924
2.20078	-0.07552	0.023335	-0.135	-0.09736				2.33501	0.26889	0.409361	0.412692	0.358143
2.20358	-0.06862	0.026724	-0.13777	-0.09152				2.33781	0.27329	0.4088	0.410529	0.359978
2.20638	-0.06605	0.012696	-0.16032	-0.07945				2.3406	0.26609	0.410055	0.412431	0.361183
2.20917	-0.07192	0.014335	-0.14661	-0.08844				2.3434	0.26494	0.410193	0.411444	0.360576
2.21197	-0.06412	0.001677	-0.14377	-0.08604				2.3462	0.26532	0.40916	0.41095	0.36068
2.21476	-0.07375	-0.01315	-0.15645	-0.08401				2.34899	0.27285	0.410308	0.412174	0.35426
2.21756	-0.06858	-0.00319	-0.1528	-0.07833				2.35179	0.26989	0.410382	0.410907	0.356637
2.22036	-0.06341	-0.01893	-0.15419	-0.10615				2.35459	0.26937	0.41271	0.409982	0.358066
2.22315	-0.07289	-0.02611	-0.15607	-0.09216				2.35738	0.27005	0.414588	0.406257	0.363007
2.22595	-0.06008	-0.02738	-0.1516	-0.09634				2.36018	0.26418	0.412254	0.408183	0.361836
2.22875	-0.07214	-0.04379	-0.16466	-0.09587				2.36298	0.26634	0.413366	0.410378	0.358088
2.23154	-0.07072	-0.03752	-0.16984	-0.09095				2.36577	0.26371	0.41279	0.40338	0.358956
2.23434	-0.06607	-0.03597	-0.1771	-0.08056				2.36857	0.26642	0.411373	0.410354	0.364252
2.23714	-0.07303	-0.03054	-0.16657	-0.0909				2.37136	0.27127	0.408294	0.407671	0.367069
2.23993	-0.08368	-0.02873	-0.16598	-0.09517				2.37416	0.27209	0.411666	0.40616	0.366851
2.24273	-0.07943	-0.02702	-0.16066	-0.09594				2.37696	0.26191	0.41178	0.407144	0.364706
2.24553	-0.07986	-0.02132	-0.16232	-0.09061				2.37975	0.26446	0.410117	0.410688	0.362705
2.24832	-0.07625	-0.01832	-0.1527	-0.09826				2.38255	0.27487	0.411807	0.408341	0.35921
2.25112	-0.07131	-0.00088	-0.15665	-0.09648				2.38535	0.2677	0.412733	0.404035	0.364126
2.25392	-0.07747	0.001092	-0.15658	-0.10431				2.38814	0.26771	0.411505	0.405729	0.363759
2.25671	-0.06565	-0.00763	-0.14976	-0.09116				2.39094	0.27481	0.410767	0.404213	0.360256
2.25951	-0.06628	-0.00366	-0.16047	-0.10889				2.39374	0.27683	0.409546	0.405057	0.361508
2.2623	-0.07396	0.006644	-0.16438	-0.11624				2.39653	0.27236	0.414762	0.405839	0.363398
2.2651	-0.06219	0.006754	-0.15186	-0.11482				2.39933	0.27215	0.414457	0.395239	0.362564
2.2679	-0.06486	0.012028	-0.16632	-0.11021				2.40212	0.26898	0.415706	0.408621	0.359861
2.27069	-0.06963	0.023374	-0.1621	-0.11746				2.40492	0.26871	0.413142	0.401756	0.360474
2.27349	-0.07286	0.009497	-0.17046	-0.10887				2.40772	0.26515	0.41603	0.403618	0.36117
2.27629	-0.07803	0.019652	-0.16292	-0.11047				2.41052	0.26794	0.415265	0.398654	0.363672
2.27908	-0.07806	0.030598	-0.15945	-0.11824				2.41331	0.2674	0.417301	0.402995	0.362534
2.28188	-0.07516	0.013286	-0.15312	-0.10022				2.41611	0.27141	0.416972	0.402134	0.363599
2.28468	-0.06947	0.01817	-0.153	-0.10707				2.4189	0.26743	0.416243	0.400052	0.360261
2.28747	-0.0719	0.024201	-0.16307	-0.10738				2.4217	0.26516	0.414496	0.400919	0.358512
2.29027	-0.07153	0.0232	-0.1648	-0.11432				2.4245	0.26933	0.412282	0.401973	0.357641
2.29306	-0.0797	0.023542	-0.16088	-0.10638				2.42729	0.26988	0.41516	0.403146	0.360038
2.29586	-0.07614	0.040604	-0.16725	-0.12622				2.43009	0.27458	0.418194	0.402808	0.362111
2.29866	-0.08181	0.04011	-0.15731	-0.11993				2.43289	0.27369	0.413857	0.40243	0.364251
2.30145	-0.07499	0.03503	-0.16481	-0.11557				2.43568	0.27441	0.414567	0.400147	0.360268
2.30425	-0.0821	0.050977	-0.1564	-0.1166				2.43848	0.27617	0.413021	0.403048	0.359324
2.30705	-0.0812	0.04259	-0.15558	-0.11705				2.44128	0.26944	0.416453	0.40148	0.357794
2.30984	-0.09024	0.053759	-0.15925	-0.11683				2.44407	0.27122	0.415441	0.3971	0.359484
2.31264	-0.07684	0.052146	-0.16269	-0.11411				2.44687	0.27377	0.412711	0.406305	0.362253
2.31544	-0.07814	0.069793	-0.16053	-0.10792				2.44966	0.27137	0.4124	0.399355	0.359426
2.31823	-0.07579	0.062624	-0.17003	-0.12062				2.45246	0.27703	0.411206	0.400154	0.356288
2.32103	-0.07722	0.070838	-0.17901	-0.11722				2.45526	0.27082	0.414132	0.401051	0.36087
2.32383	-0.08296	0.067456	-0.16706	-0.09985				2.45805	0.27147	0.41466	0.400587	0.358194
2.32662	-0.06832	0.069369	-0.17511	-0.12423				2.46085	0.2662	0.415819	0.402551	0.357941
2.32942	-0.06311	0.063078	-0.18976	-0.11481				2.46365	0.26921	0.416438	0.406263	0.357012
2.33222	-0.06467	0.070659	-0.18015	-0.11193				2.46644	0.27187	0.414198	0.410953	0.356564
2.33501	-0.05269	0.06969	-0.17436	-0.10653				2.46924	0.26974	0.412633	0.405649	0.361145
2.33781	-0.07387	0.075525	-0.16693	-0.10096				2.47204	0.26961	0.415404	0.407168	0.358739
2.3406	-0.06226	0.07345	-0.15807	-0.10763				2.47483	0.26437	0.413491	0.412894	0.358056
2.3434	-0.06912	0.079282	-0.1622	-0.10557				2.47763	0.26534	0.41532	0.407997	0.355675
2.3462	-0.07099	0.071104	-0.15874	-0.11098				2.48042	0.26338	0.414233	0.411653	0.356184
2.34899	-0.08004	0.062198	-0.16189	-0.11441				2.48322	0.26577	0.414513	0.404384	0.359311
2.35179	-0.08991	0.064434	-0.15914	-0.12218				2.48602	0.26621	0.413768	0.402817	0.360083
2.35459	-0.06879	0.06052	-0.14463	-0.11502				2.48881	0.26021	0.415449	0.40906	0.358219
2.35738	-0.06639	0.058175	-0.14725	-0.12458				2.49161	0.26636	0.417261	0.40889	0.353765
2.36018	-0.07366	0.063451	-0.14792	-0.11436				2.49441	0.27134	0.416892	0.415432	0.359661
2.36298	-0.06603	0.053436	-0.15406	-0.1042				2.4972	0.26546	0.416564	0.41351	0.356384
2.36577	-0.06867	0.038742	-0.14406	-0.10511				2.5	0.26658	0.413915	0.405921	0.359279
2.36857	-0.06999	0.037727	-0.14662	-0.11056				2.5028	0.26661	0.416958	0.409447	0.364178
2.37136	-0.07017	0.020987	-0.15225	-0.11581				2.50559	0.26456	0.414734	0.409581	0.357527
2.37416	-0.07188	-4e-05	-0.14652	-0.1123				2.50839	0.2636	0.416041	0.414772	0.359056
2.37696	-0.07033	0.015739	-0.1448	-0.11297				2.51119	0.26573	0.416722	0.409975	0.357467
2.37975	-0.06464	0.014302	-0.15443	-0.09836				2.51398	0.26583	0.417389	0.409736	0.360729
2.38255	-0.06757	0.012186	-0.15431	-0.11385				2.51678	0.26999	0.420427	0.408517	0.356248
2.38535	-0.06821	-0.00082	-0.14502	-0.12033				2.51958	0.26648	0.414084	0.409655	0.36271
2.38814	-0.06923	-0.00659	-0.16151	-0.12121				2.52237	0.26512	0.411516	0.414233	0.362427
2.39094	-0.07555	-0.01178	-0.15498	-0.12863				2.52517	0.26317	0.415467	0.417535	0.362615
2.39374	-0.07322	-0.00283	-0.15444	-0.13606				2.52796	0.26609	0.414365	0.413499	0.360287
2.39653	-0.06596	-0.02188	-0.15823	-0.1337				2.53076	0.26495	0.41692	0.417074	0.358469
2.39933	-0.06242	-0.02384	-0.14217	-0.13861				2.53356	0.26513	0.414309	0.417255	0.359628
2.40212	-0.05822	-0.02411	-0.15255	-0.13845				2.53635	0.26666	0.416217	0.414126	0.3601
2.40492	-0.05624	-0.03192	-0.14612	-0.1234				2.53915	0.26017	0.41481	0.412997	0.365324
2.40772	-0.06505	-0.05489	-0.16604	-0.13178				2.54195	0.25863	0.414064	0.4175	0.358148
2.41052	-0.06299	-0.02744	-0.16256	-0.12282				2.54474	0.25725	0.414202	0.409949	0.358038
2.41331	-0.05678	-0.04619	-0.15352	-0.12515				2.54754	0.25949	0.415008	0.411719	0.360305
2.41611	-0.06689	-0.05796	-0.15589	-0.14014				2.55034	0.25874	0.414682	0.412945	0.35947
2.4189	-0.06236	-0.04631	-0.15191	-0.13517				2.55313	0.25638	0.415462	0.41093	0.363444
2.4217	-0.0633	-0.05602	-0.14783	-0.12404				2.55593	0.2578	0.412709	0.41082	0.364145
2.4245	-0.05779	-0.05769	-0.14489	-0.13425				2.55872	0.25948	0.415714	0.412566	0.361835
2.42729	-0.06041	-0.07052	-0.13229	-0.11828				2.56152	0.25874	0.418204	0.414256	0.359328
2.43009	-0.06356	-0.07405	-0.14103	-0.12115				2.56432	0.25624	0.417271	0.406782	0.359257
2.43289	-0.0608	-0.0539	-0.13854	-0.10696				2.56711	0.25561	0.413935	0.407794	0.35951
2.43568	-0.05563	-0.06429	-0.1277	-0.12732				2.56991	0.25598	0.414111	0.411767	0.361468
2.43848	-0.05703	-0.07644	-0.14131	-0.1304				2.57271	0.25154	0.411171	0.415336	0.359316
2.44128	-0.06409	-0.082	-0.12853	-0.13828				2.5755	0.25331	0.414515	0.415216	0.357271
2.44407	-0.06712	-0.07521	-0.13254	-0.12632				2.5783	0.25207	0.411036	0.411075	0.359958
2.44687	-0.07513	-0.08668	-0.14513	-0.10473				2.5811	0.25524	0.41559	0.411903	0.359498
2.44966	-0.06798	-0.07093	-0.13481	-0.13869				2.58389	0.25686	0.415155	0.411407	0.361531
2.45246	-0.0706	-0.07633	-0.11884	-0.11814				2.58669	0.2515	0.414541	0.412077	0.363047
2.45526	-0.07474	-0.07705	-0.12024	-0.13262				2.58948	0.25394	0.415411	0.408028	0.366394
2.45805	-0.06567	-0.0946	-0.12132	-0.13515				2.59228	0.24992	0.415805	0.408129	0.361856
2.46085	-0.07058	-0.11548	-0.14518	-0.13225				2.59508	0.25538	0.416395	0.404184	0.365749
2.46365	-0.067	-0.09909	-0.13809	-0.13314				2.59788	0.25226	0.416166	0.41106	0.366205
2.46644	-0.0743	-0.10063	-0.14614	-0.13469				2.60067	0.24821	0.4169	0.409858	0.361144
2.46924	-0.05726	-0.10484	-0.13733	-0.13425				2.60347	0.24527	0.416219	0.413528	0.358211
2.47204	-0.06115	-0.10075	-0.13815	-0.12173				2.60626	0.23944	0.418318	0.417596	0.357901
2.47483	-0.06639	-0.09524	-0.13301	-0.1368				2.60906	0.24572	0.415947	0.410732	0.360081
2.47763	-0.06778	-0.11889	-0.12811	-0.1284				2.61186	0.24653	0.415821	0.40995	0.366438
2.48042	-0.06868	-0.10792	-0.1408	-0.1362				2.61465	0.24532	0.418348	0.41071	0.360826
2.48322	-0.07183	-0.11615	-0.12814	-0.11997				2.61745	0.24436	0.417902	0.407213	0.35667
2.48602	-0.07544	-0.10544	-0.12329	-0.11393				2.62025	0.24946	0.417202	0.408404	0.3589
2.48881	-0.06911	-0.11307	-0.12219	-0.10532				2.62304	0.2446	0.413411	0.401307	0.358472
2.49161	-0.06603	-0.11782	-0.11541	-0.09775				2.62584	0.2425	0.411355	0.411259	0.364175
2.49441	-0.07879	-0.13091	-0.0986	-0.09012				2.62864	0.24252	0.413021	0.404698	0.359196
2.4972	-0.08903	-0.13686	-0.09548	-0.10573				2.63143	0.24473	0.409793	0.408761	0.361968
2.5	-0.08371	-0.13408	-0.09021	-0.1143				2.63423	0.25158	0.41142	0.414543	0.359319
2.5028	-0.08321	-0.13586	-0.08588	-0.10667				2.63702	0.24702	0.412045	0.409684	0.352869
2.50559	-0.08686	-0.13033	-0.06645	-0.10856				2.63982	0.24978	0.411654	0.406652	0.359129
2.50839	-0.08541	-0.15507	-0.062	-0.10089				2.64262	0.25063	0.414145	0.410466	0.357356
2.51119	-0.09033	-0.15241	-0.06019	-0.1016				2.64541	0.24825	0.413344	0.406562	0.361288
2.51398	-0.0877	-0.14137	-0.05385	-0.10411				2.64821	0.25114	0.416268	0.411042	0.361254
2.51678	-0.08449	-0.13421	-0.04983	-0.09445				2.65101	0.24452	0.413651	0.409028	0.36505
2.51958	-0.0938	-0.15394	-0.04615	-0.08336				2.6538	0.24566	0.415119	0.413335	0.357585
2.52237	-0.08733	-0.14683	-0.04589	-0.10536				2.6566	0.25255	0.413171	0.410702	0.362591
2.52517	-0.09592	-0.1414	-0.0307	-0.0925				2.6594	0.24926	0.41451	0.409848	0.357456
2.52796	-0.09444	-0.15529	-0.02834	-0.1021				2.66219	0.24662	0.414496	0.407911	0.358182
2.53076	-0.08916	-0.15755	-0.04287	-0.10154				2.66499	0.24674	0.41477	0.4036	0.361188
2.53356	-0.094	-0.14965	-0.03706	-0.09168				2.66778	0.24789	0.412183	0.409011	0.358889
2.53635	-0.08783	-0.16307	-0.03296	-0.08342				2.67058	0.24944	0.414465	0.405527	0.364619
2.53915	-0.09153	-0.1445	-0.0216	-0.0787				2.67338	0.24949	0.41464	0.407103	0.362467
2.54195	-0.0961	-0.15766	-0.02985	-0.10084				2.67617	0.2464	0.415596	0.405401	0.356801
2.54474	-0.08768	-0.15789	-0.01898	-0.08387				2.67897	0.25236	0.418601	0.404354	0.363738
2.54754	-0.08618	-0.17383	-0.0133	-0.07934				2.68177	0.25205	0.415027	0.399492	0.364325
2.55034	-0.09638	-0.16371	-0.01787	-0.08767				2.68456	0.24886	0.416566	0.397704	0.360823
2.55313	-0.09592	-0.16313	-0.01154	-0.09433				2.68736	0.25272	0.416329	0.398142	0.361107
2.55593	-0.09058	-0.16235	0.00179	-0.08721				2.69016	0.25249	0.419547	0.398109	0.362852
2.55872	-0.09084	-0.20088	0.006561	-0.08738				2.69295	0.24961	0.416931	0.401015	0.362692
2.56152	-0.08756	-0.18001	0.00861	-0.07682				2.69575	0.2539	0.417443	0.399075	0.361222
2.56432	-0.09119	-0.20219	8.06e-05	-0.08537				2.69855	0.25105	0.417	0.402418	0.364261
2.56711	-0.08338	-0.21066	0.011582	-0.08296				2.70134	0.25421	0.414987	0.401439	0.364113
2.56991	-0.08105	-0.20328	0.016845	-0.08112				2.70414	0.25699	0.41349	0.403652	0.361561
2.57271	-0.08641	-0.19636	0.00458	-0.083				2.70694	0.25212	0.413749	0.396823	0.360093
2.5755	-0.07951	-0.20709	-0.00206	-0.09729				2.70973	0.25175	0.41671	0.404549	0.360348
2.5783	-0.07754	-0.20252	0.0126	-0.07754				2.71253	0.25589	0.41853	0.402917	0.365015
2.5811	-0.07504	-0.2131	0.015989	-0.08798				2.71532	0.25246	0.414652	0.393411	0.359804
2.58389	-0.07681	-0.21941	0.004941	-0.09301				2.71812	0.25326	0.415604	0.39744	0.360597
2.58669	-0.07669	-0.22386	0.008725	-0.0953				2.72092	0.25697	0.414251	0.400115	0.363666
2.58948	-0.08148	-0.22893	0.020363	-0.09198				2.72371	0.25316	0.414826	0.396863	0.362966
2.59228	-0.07782	-0.23827	0.022253	-0.09422				2.72651	0.25093	0.414772	0.403665	0.358995
2.59508	-0.08077	-0.22894	0.024776	-0.09676				2.72931	0.25381	0.416711	0.403035	0.360594
2.59788	-0.07407	-0.24132	0.023547	-0.11281				2.7321	0.25186	0.41619	0.400037	0.362203
2.60067	-0.07043	-0.238	0.016575	-0.1142				2.7349	0.25774	0.417906	0.393931	0.356907
2.60347	-0.06845	-0.24404	0.029567	-0.11835				2.7377	0.25357	0.412881	0.402462	0.361465
2.60626	-0.07454	-0.25157	0.01971	-0.10194				2.74049	0.25057	0.413583	0.400155	0.363185
2.60906	-0.07649	-0.23119	0.018249	-0.09079				2.74329	0.24911	0.416425	0.401501	0.361429
2.61186	-0.07571	-0.23341	0.015839	-0.11093				2.74608	0.25924	0.418884	0.393099	0.360927
2.61465	-0.07202	-0.2386	0.021217	-0.09391				2.74888	0.26024	0.417263	0.392326	0.362926
2.61745	-0.07298	-0.24057	0.013805	-0.08986				2.75168	0.25708	0.416179	0.399353	0.358754
2.62025	-0.07519	-0.23938	0.012623	-0.08793				2.75447	0.25712	0.420084	0.39785	0.360981
2.62304	-0.08479	-0.24519	0.01586	-0.09882				2.75727	0.25657	0.418335	0.396936	0.362567
2.62584	-0.07811	-0.24766	0.003265	-0.08525				2.76007	0.26214	0.416211	0.396135	0.35994
2.62864	-0.08011	-0.22728	0.018742	-0.0889				2.76286	0.25583	0.418196	0.401641	0.35944
2.63143	-0.08719	-0.26055	0.010947	-0.09396				2.76566	0.25533	0.419527	0.395677	0.360413
2.63423	-0.09425	-0.26552	0.00527	-0.09311				2.76846	0.26353	0.414842	0.392838	0.35977
2.63702	-0.09028	-0.25097	0.014534	-0.09557				2.77125	0.2572	0.419197	0.397586	0.359958
2.63982	-0.0862	-0.22893	0.013984	-0.07977				2.77405	0.25414	0.41497	0.395433	0.361068
2.64262	-0.07679	-0.23377	0.008802	-0.09089				2.77685	0.25341	0.417924	0.392519	0.356753
2.64541	-0.08335	-0.23825	0.015526	-0.07985				2.77964	0.26104	0.418081	0.400083	0.360971
2.64821	-0.08871	-0.24311	0.017739	-0.09901				2.78244	0.25917	0.416709	0.395219	0.361868
2.65101	-0.07098	-0.24422	-0.00016	-0.08459				2.78524	0.2586	0.414382	0.399008	0.35933
2.6538	-0.07566	-0.24236	0.011774	-0.09906				2.78803	0.2539	0.415008	0.408476	0.363589
2.6566	-0.07053	-0.23859	0.006909	-0.10223				2.79083	0.25606	0.414655	0.402697	0.360332
2.6594	-0.07389	-0.2591	0.008971	-0.09798				2.79362	0.26071	0.414257	0.409126	0.361276
2.66219	-0.07313	-0.25606	0.001181	-0.08566				2.79642	0.25146	0.415747	0.405776	0.364133
2.66499	-0.06604	-0.24695	-0.00324	-0.0976				2.79922	0.25782	0.414106	0.403898	0.358387
2.66778	-0.06464	-0.23758	-0.00946	-0.08958				2.80201	0.25522	0.413314	0.418607	0.364787
2.67058	-0.05638	-0.25857	-0.00242	-0.09054				2.80481	0.25504	0.417085	0.408317	0.357243
2.67338	-0.06848	-0.24168	-0.00503	-0.08314				2.80761	0.25378	0.416818	0.416953	0.362531
2.67617	-0.06521	-0.24929	-0.0078	-0.07395				2.8104	0.25172	0.413762	0.410738	0.357299
2.67897	-0.06858	-0.22932	-0.01384	-0.08799				2.8132	0.2539	0.413577	0.409408	0.356202
2.68177	-0.06302	-0.2368	-0.01564	-0.09421				2.816	0.25922	0.41217	0.417589	0.360408
2.68456	-0.06351	-0.2355	-0.02924	-0.09659				2.81879	0.2491	0.413153	0.410744	0.36168
2.68736	-0.0691	-0.22783	-0.0164	-0.09764				2.82159	0.25882	0.413579	0.413783	0.358494
2.69016	-0.07688	-0.23401	-0.02924	-0.08193				2.82438	0.25304	0.412756	0.418546	0.35838
2.69295	-0.06359	-0.23565	-0.02457	-0.09026				2.82718	0.2484	0.413663	0.411839	0.364047
2.69575	-0.07357	-0.23825	-0.02468	-0.09355				2.82998	0.25558	0.413428	0.408949	0.363933
2.69855	-0.07397	-0.23181	-0.02874	-0.08274				2.83277	0.24917	0.412823	0.417149	0.364454
2.70134	-0.08383	-0.24091	-0.04062	-0.10544				2.83557	0.25161	0.408369	0.414765	0.363272
2.70414	-0.08057	-0.24659	-0.03657	-0.10291				2.83837	0.25534	0.414031	0.414193	0.36417
2.70694	-0.08275	-0.24172	-0.05064	-0.08853				2.84116	0.25694	0.411288	0.410476	0.36342
2.70973	-0.08713	-0.22535	-0.05402	-0.09405				2.84396	0.25337	0.412281	0.404246	0.363701
2.71253	-0.07092	-0.2218	-0.05421	-0.09589				2.84676	0.24916	0.413092	0.40497	0.352625
2.71532	-0.07738	-0.2241	-0.05374	-0.09493				2.84955	0.24908	0.4158	0.410725	0.358891
2.71812	-0.08132	-0.22844	-0.05353	-0.08197				2.85235	0.24824	0.415675	0.408011	0.359885
2.72092	-0.08185	-0.23202	-0.04856	-0.091				2.85514	0.25272	0.413793	0.407063	0.358564
2.72371	-0.08102	-0.23422	-0.05143	-0.0917				2.85794	0.25075	0.413132	0.416822	0.363575
2.72651	-0.09507	-0.22346	-0.05724	-0.08666				2.86074	0.25113	0.4148	0.409777	0.354795
2.72931	-0.08359	-0.22689	-0.05255	-0.0778				2.86354	0.25311	0.413469	0.407971	0.36242
2.7321	-0.0778	-0.22387	-0.05292	-0.08342				2.86633	0.25277	0.411016	0.40739	0.367473
2.7349	-0.08717	-0.21589	-0.04023	-0.07939				2.86913	0.2511	0.409011	0.410624	0.363909
2.7377	-0.07864	-0.2172	-0.04679	-0.07859				2.87192	0.25202	0.409221	0.410421	0.3586
2.74049	-0.07982	-0.2171	-0.06148	-0.07873				2.87472	0.2569	0.412676	0.408775	0.359557
2.74329	-0.07206	-0.20095	-0.04394	-0.07751				2.87752	0.25736	0.410537	0.412043	0.365371
2.74608	-0.07484	-0.20743	-0.05382	-0.09092				2.88031	0.25313	0.410875	0.404555	0.3629
2.74888	-0.07466	-0.19247	-0.06041	-0.08815				2.88311	0.25858	0.41329	0.404704	0.360876
2.75168	-0.05567	-0.1907	-0.06261	-0.07903				2.88591	0.25421	0.411548	0.405978	0.353118
2.75447	-0.06118	-0.17746	-0.06914	-0.0813				2.8887	0.25489	0.41197	0.403566	0.360708
2.75727	-0.05139	-0.18692	-0.08417	-0.10635				2.8915	0.25965	0.41057	0.410031	0.358089
2.76007	-0.04958	-0.19349	-0.0686	-0.1015				2.8943	0.2558	0.411895	0.402394	0.359818
2.76286	-0.05635	-0.17807	-0.07564	-0.08919				2.89709	0.25763	0.411715	0.408034	0.353053
2.76566	-0.05181	-0.17718	-0.08028	-0.08156				2.89989	0.25089	0.410539	0.405863	0.361138
2.76846	-0.0402	-0.17277	-0.05951	-0.08871				2.90268	0.25554	0.411947	0.410281	0.364562
2.77125	-0.046	-0.18137	-0.06845	-0.09479				2.90548	0.25242	0.412083	0.405968	0.357861
2.77405	-0.04689	-0.17707	-0.06046	-0.09501				2.90828	0.2503	0.412866	0.408374	0.35906
2.77685	-0.04934	-0.17425	-0.06411	-0.0882				2.91107	0.25397	0.412801	0.410436	0.362247
2.77964	-0.04989	-0.15848	-0.06405	-0.10004				2.91387	0.25542	0.414717	0.394769	0.360782
2.78244	-0.04392	-0.17603	-0.06542	-0.1056				2.91667	0.24923	0.415817	0.408703	0.365657
2.78524	-0.05167	-0.16573	-0.06556	-0.09734				2.91946	0.25637	0.413956	0.407871	0.364954
2.78803	-0.05605	-0.16188	-0.0564	-0.10002				2.92226	0.25487	0.414334	0.413881	0.362687
2.79083	-0.0602	-0.17685	-0.06656	-0.09751				2.92506	0.25603	0.414973	0.405417	0.359436
2.79362	-0.0524	-0.16477	-0.04767	-0.10199				2.92785	0.25414	0.414445	0.401972	0.358652
2.79642	-0.05387	-0.16537	-0.05791	-0.10207				2.93065	0.24878	0.41272	0.402756	0.358331
2.79922	-0.05146	-0.18292	-0.05398	-0.09263				2.93344	0.24873	0.411487	0.403112	0.364012
2.80201	-0.05712	-0.17476	-0.05463	-0.09171				2.93624	0.24945	0.411058	0.402969	0.359062
2.80481	-0.04746	-0.1715	-0.05126	-0.09735				2.93904	0.2513	0.413976	0.399091	0.360928
2.80761	-0.05764	-0.17063	-0.05818	-0.09812				2.94183	0.2486	0.411669	0.400647	0.361186
2.8104	-0.05259	-0.16676	-0.04782	-0.10244				2.94463	0.26028	0.41316	0.394952	0.360305
2.8132	-0.05938	-0.16952	-0.05179	-0.0923				2.94743	0.25576	0.412466	0.399416	0.362415
2.816	-0.05118	-0.14187	-0.04885	-0.10165				2.95022	0.26222	0.411687	0.401172	0.362873
2.81879	-0.0489	-0.15363	-0.05399	-0.09479				2.95302	0.25932	0.415721	0.402971	0.364968
2.82159	-0.05118	-0.13534	-0.06013	-0.09571				2.95582	0.25218	0.412485	0.407072	0.363429
2.82438	-0.05062	-0.15869	-0.05938	-0.09216				2.95861	0.24974	0.412961	0.399293	0.364017
2.82718	-0.05114	-0.14676	-0.0606	-0.08937				2.96141	0.25294	0.417026	0.404586	0.362206
2.82998	-0.05262	-0.13525	-0.05989	-0.07727				2.96421	0.25301	0.416115	0.403158	0.358758
2.83277	-0.04845	-0.13177	-0.06725	-0.0934				2.967	0.25331	0.413524	0.402493	0.359142
2.83557	-0.05583	-0.12663	-0.07282	-0.08886				2.9698	0.25508	0.415116	0.402394	0.359327
2.83837	-0.05278	-0.12477	-0.07176	-0.09021				2.9726	0.25017	0.410932	0.40202	0.361233
2.84116	-0.06015	-0.12008	-0.0836	-0.08091				2.97539	0.25332	0.413765	0.407041	0.361088
2.84396	-0.05935	-0.10937	-0.07879	-0.08118				2.97819	0.25632	0.408823	0.401217	0.355372
2.84676	-0.05843	-0.11408	-0.0713	-0.08192				2.98098	0.2516	0.413107	0.397246	0.358596
2.84955	-0.06853	-0.10687	-0.07629	-0.09148				2.98378	0.25336	0.410924	0.399648	0.362555
2.85235	-0.07033	-0.10274	-0.07904	-0.07566				2.98658	0.25469	0.412424	0.398289	0.357014
2.85514	-0.06945	-0.1053	-0.07489	-0.07939				2.98937	0.25832	0.414922	0.3962	0.359326
2.85794	-0.0691	-0.09229	-0.08977	-0.09314				2.99217	0.25263	0.415013	0.405106	0.35819
2.86074	-0.06141	-0.09179	-0.09104	-0.07733				2.99497	0.25622	0.411932	0.402714	0.360932
2.86354	-0.07244	-0.09653	-0.09376	-0.09546				2.99776	0.25668	0.414002	0.398113	0.361821
2.86633	-0.07964	-0.10305	-0.09122	-0.08142				3.00056	0.25721	0.415222	0.401652	0.364767
2.86913	-0.07773	-0.08625	-0.0838	-0.078				3.00336	0.25371	0.414576	0.401868	0.358529
2.87192	-0.0769	-0.07733	-0.07951	-0.07502				3.00615	0.25536	0.413546	0.403753	0.362921
2.87472	-0.07331	-0.07271	-0.07432	-0.07065				3.00895	0.26013	0.412383	0.401353	0.360031
2.87752	-0.0816	-0.05184	-0.0812	-0.07652				3.01174	0.25472	0.412076	0.40204	0.363829
2.88031	-0.07921	-0.06255	-0.08126	-0.05836				3.01454	0.25709	0.412483	0.399949	0.359993
2.88311	-0.08092	-0.02785	-0.06572	-0.06516				3.01734	0.25547	0.408922	0.398961	0.362447
2.88591	-0.07353	-0.02625	-0.08718	-0.06035				3.02013	0.25865	0.410638	0.395419	0.365043
2.8887	-0.07369	-0.01503	-0.09117	-0.05278				3.02293	0.25603	0.412872	0.403512	0.363779
2.8915	-0.06809	-0.00181	-0.095	-0.06181				3.02573	0.25698	0.410478	0.400678	0.369365
2.8943	-0.07002	0.029276	-0.10263	-0.05584				3.02852	0.257	0.412573	0.400157	0.361582
2.89709	-0.07704	0.031742	-0.08434	-0.06506				3.03132	0.25941	0.412714	0.400485	0.360339
2.89989	-0.07704	0.044824	-0.09271	-0.06455				3.03412	0.25646	0.414153	0.402041	0.362914
2.90268	-0.06522	0.064856	-0.08501	-0.0542				3.03691	0.25748	0.414516	0.400612	0.362985
2.90548	-0.0727	0.086329	-0.08806	-0.05343				3.03971	0.25148	0.413665	0.399035	0.361122
2.90828	-0.07123	0.089809	-0.09636	-0.04919				3.04251	0.24869	0.414619	0.403272	0.361558
2.91107	-0.07789	0.099575	-0.08696	-0.05225				3.0453	0.24753	0.412302	0.400523	0.363186
2.91387	-0.07587	0.113258	-0.08826	-0.05691				3.0481	0.25615	0.41543	0.403591	0.360361
2.91667	-0.08068	0.129213	-0.09454	-0.06989				3.0509	0.25636	0.413903	0.402502	0.365143
2.91946	-0.08241	0.136395	-0.09888	-0.06139				3.05369	0.25049	0.412713	0.39857	0.367989
2.92226	-0.08592	0.146114	-0.09882	-0.07849				3.05649	0.25228	0.41211	0.403763	0.364346
2.92506	-0.08476	0.146383	-0.10151	-0.07251				3.05928	0.25235	0.412093	0.399392	0.361974
2.92785	-0.08189	0.168811	-0.10152	-0.06252				3.06208	0.252	0.41277	0.398972	0.363944
2.93065	-0.07742	0.170272	-0.0961	-0.08171				3.06488	0.24595	0.412696	0.402388	0.363778
2.93344	-0.07536	0.183289	-0.08965	-0.06454				3.06767	0.25022	0.413912	0.408285	0.363349
2.93624	-0.08335	0.197873	-0.09603	-0.07059				3.07047	0.24586	0.414387	0.407886	0.363926
2.93904	-0.09041	0.201628	-0.08744	-0.06708				3.07327	0.24856	0.41167	0.401081	0.366508
2.94183	-0.08428	0.23655	-0.10101	-0.07497				3.07606	0.25001	0.412365	0.403124	0.364829
2.94463	-0.07998	0.240713	-0.09707	-0.06991				3.07886	0.24851	0.412664	0.404729	0.359647
2.94743	-0.07884	0.24188	-0.09635	-0.07104				3.08166	0.25426	0.414643	0.395292	0.362476
2.95022	-0.07853	0.255857	-0.10592	-0.07924				3.08445	0.24855	0.412758	0.401898	0.360679
2.95302	-0.07658	0.269234	-0.11296	-0.06833				3.08725	0.253	0.412172	0.408849	0.366842
2.95582	-0.07181	0.265565	-0.11495	-0.06452				3.09004	0.24609	0.414909	0.402156	0.362451
2.95861	-0.07021	0.284748	-0.1133	-0.06754				3.09284	0.25182	0.411308	0.402656	0.365728
2.96141	-0.0709	0.290647	-0.09664	-0.07958				3.09564	0.24914	0.411879	0.402551	0.364962
2.96421	-0.07659	0.291995	-0.11315	-0.07905				3.09843	0.24547	0.410548	0.40334	0.359551
2.967	-0.07964	0.304866	-0.10596	-0.07182				3.10123	0.24579	0.411437	0.407721	0.360732
2.9698	-0.06871	0.308985	-0.11246	-0.08481				3.10403	0.2461	0.41345	0.406716	0.362374
2.9726	-0.07098	0.31228	-0.10553	-0.08779				3.10682	0.24789	0.413644	0.403332	0.367906
2.97539	-0.07573	0.312117	-0.10644	-0.08381				3.10962	0.23788	0.413377	0.406501	0.368733
2.97819	-0.06746	0.320369	-0.1053	-0.07845				3.11242	0.24464	0.413558	0.404536	0.359565
2.98098	-0.06997	0.325535	-0.11079	-0.0769				3.11521	0.24404	0.412368	0.397816	0.360663
2.98378	-0.06599	0.332162	-0.10974	-0.0856				3.11801	0.24079	0.413699	0.408672	0.36212
2.98658	-0.07016	0.344732	-0.10096	-0.09155				3.1208	0.24126	0.410358	0.406056	0.355606
2.98937	-0.06712	0.345135	-0.11098	-0.06972				3.1236	0.2462	0.41108	0.40672	0.361263
2.99217	-0.06948	0.346487	-0.10206	-0.08785				3.1264	0.24571	0.410825	0.404088	0.362065
2.99497	-0.07205	0.359124	-0.1069	-0.08801				3.1292	0.24345	0.412605	0.404263	0.358556
2.99776	-0.0631	0.363706	-0.10351	-0.08479				3.13199	0.2501	0.41438	0.403165	0.362334
3.00056	-0.06697	0.370132	-0.10366	-0.08279				3.13479	0.25015	0.415818	0.404482	0.361112
3.00336	-0.06393	0.368911	-0.09947	-0.09816				3.13758	0.25353	0.414227	0.405627	0.360626
3.00615	-0.06444	0.378991	-0.1001	-0.09663				3.14038	0.2482	0.413657	0.405806	0.36645
3.00895	-0.06519	0.378328	-0.10436	-0.07639				3.14318	0.24825	0.413532	0.403924	0.359804
3.01174	-0.07256	0.377488	-0.11129	-0.0896				3.14597	0.25018	0.413627	0.400977	0.359249
3.01454	-0.07589	0.373218	-0.09686	-0.08628				3.14877	0.24444	0.41411	0.404939	0.359964
3.01734	-0.07746	0.372534	-0.09861	-0.07768				3.15157	0.2421	0.413303	0.403297	0.361874
3.02013	-0.06754	0.378792	-0.09987	-0.10986				3.15436	0.24301	0.415651	0.402516	0.357668
3.02293	-0.06738	0.373685	-0.10353	-0.09632				3.15716	0.24567	0.418544	0.399675	0.358559
3.02573	-0.06816	0.369138	-0.10133	-0.09507				3.15996	0.24505	0.420495	0.403261	0.359802
3.02852	-0.06552	0.36435	-0.1039	-0.10005				3.16275	0.24039	0.41656	0.39992	0.353784
3.03132	-0.06894	0.367397	-0.09131	-0.10647				3.16555	0.23677	0.415225	0.40164	0.359366
3.03412	-0.05598	0.351957	-0.09533	-0.11404				3.16834	0.23884	0.412206	0.404359	0.361111
3.03691	-0.06004	0.34963	-0.0938	-0.1205				3.17114	0.23396	0.412495	0.397919	0.358392
3.03971	-0.06387	0.356502	-0.0942	-0.11213				3.17394	0.24321	0.413117	0.39979	0.362877
3.04251	-0.05812	0.345559	-0.10004	-0.1156				3.17673	0.2369	0.41405	0.403353	0.357231
3.0453	-0.05953	0.348217	-0.09658	-0.1076				3.17953	0.23435	0.414278	0.398801	0.357775
3.0481	-0.06714	0.34678	-0.09996	-0.10422				3.18233	0.24396	0.415435	0.397604	0.358555
3.0509	-0.07178	0.326453	-0.09746	-0.09515				3.18512	0.24099	0.417351	0.398832	0.358963
3.05369	-0.0647	0.325272	-0.10375	-0.11174				3.18792	0.24272	0.409978	0.393585	0.356625
3.05649	-0.07013	0.318329	-0.10046	-0.1182				3.19072	0.23753	0.414746	0.397174	0.36128
3.05928	-0.07253	0.324014	-0.1036	-0.10796				3.19351	0.23487	0.415303	0.398631	0.365421
3.06208	-0.06782	0.308612	-0.09244	-0.11453				3.19631	0.23699	0.41496	0.400822	0.362814
3.06488	-0.07597	0.30562	-0.0929	-0.11673				3.1991	0.23407	0.416813	0.399252	0.3611
3.06767	-0.07103	0.300242	-0.09227	-0.12076				3.2019	0.23927	0.415304	0.402023	0.362363
3.07047	-0.07048	0.293898	-0.07804	-0.1155				3.2047	0.23871	0.415475	0.403366	0.359035
3.07327	-0.07093	0.287664	-0.07125	-0.10258				3.20749	0.23377	0.415457	0.404039	0.361249
3.07606	-0.07619	0.291101	-0.07872	-0.11068				3.21029	0.23309	0.413695	0.405589	0.362509
3.07886	-0.0811	0.275361	-0.07743	-0.11016				3.21309	0.23301	0.413823	0.408493	0.36052
3.08166	-0.07856	0.262459	-0.0768	-0.09424				3.21588	0.23619	0.418288	0.404665	0.359775
3.08445	-0.0789	0.261918	-0.0679	-0.09677				3.21868	0.23867	0.41903	0.403698	0.355805
3.08725	-0.08136	0.254044	-0.06989	-0.10592				3.22148	0.24779	0.418031	0.407122	0.356719
3.09004	-0.07657	0.248989	-0.0817	-0.08522				3.22427	0.23687	0.413249	0.400494	0.361359
3.09284	-0.086	0.235624	-0.07847	-0.08644				3.22707	0.23613	0.413209	0.412119	0.361329
3.09564	-0.08085	0.241549	-0.06874	-0.07884				3.22987	0.2349	0.414546	0.399841	0.359865
3.09843	-0.07604	0.235713	-0.07769	-0.09165				3.23266	0.23357	0.413845	0.399814	0.357337
3.10123	-0.08594	0.220787	-0.07047	-0.06162				3.23546	0.24112	0.41396	0.400623	0.364271
3.10403	-0.08556	0.221922	-0.05673	-0.08204				3.23826	0.24038	0.417893	0.402189	0.358514
3.10682	-0.07529	0.211885	-0.07649	-0.06538				3.24105	0.2348	0.415139	0.397661	0.360339
3.10962	-0.0825	0.212688	-0.07852	-0.06598				3.24385	0.23542	0.417779	0.401163	0.362367
3.11242	-0.09254	0.204569	-0.08771	-0.06084				3.24664	0.23495	0.416646	0.40058	0.360039
3.11521	-0.08905	0.19557	-0.08392	-0.06045				3.24944	0.23383	0.417036	0.407363	0.358243
3.11801	-0.07838	0.18753	-0.06473	-0.05629				3.25224	0.23612	0.42104	0.404334	0.360355
3.1208	-0.08908	0.184752	-0.07349	-0.04313				3.25503	0.23685	0.418103	0.411112	0.358313
3.1236	-0.09749	0.187127	-0.07637	-0.06193				3.25783	0.23407	0.416801	0.399307	0.358706
3.1264	-0.08558	0.176643	-0.07978	-0.04538				3.26063	0.23209	0.415174	0.407658	0.359498
3.1292	-0.10342	0.164913	-0.08077	-0.03774				3.26342	0.23537	0.416283	0.401051	0.362443
3.13199	-0.09812	0.163734	-0.07924	-0.05195				3.26622	0.23117	0.412844	0.40609	0.358158
3.13479	-0.09562	0.154303	-0.08558	-0.04765				3.26902	0.23516	0.417524	0.409786	0.361141
3.13758	-0.09654	0.158033	-0.08219	-0.05917				3.27181	0.23683	0.418655	0.406116	0.362268
3.14038	-0.09818	0.150393	-0.0871	-0.04393				3.27461	0.2291	0.414919	0.405121	0.360353
3.14318	-0.09121	0.134736	-0.08818	-0.0385				3.2774	0.23239	0.417165	0.402736	0.362387
3.14597	-0.09296	0.141728	-0.08901	-0.04658				3.2802	0.23244	0.414589	0.406365	0.358036
3.14877	-0.09666	0.135187	-0.08291	-0.05084				3.283	0.23186	0.417616	0.408519	0.354202
3.15157	-0.09452	0.128302	-0.08282	-0.04342				3.28579	0.23425	0.415146	0.405662	0.363008
3.15436	-0.0936	0.124449	-0.09329	-0.04188				3.28859	0.22664	0.417365	0.406893	0.360617
3.15716	-0.09617	0.1148	-0.08625	-0.04048				3.29139	0.22924	0.416687	0.411857	0.358387
3.15996	-0.07914	0.110914	-0.07797	-0.03438				3.29418	0.22819	0.417669	0.404545	0.356525
3.16275	-0.08647	0.095465	-0.0872	-0.03884				3.29698	0.23153	0.413158	0.404955	0.359949
3.16555	-0.0832	0.09607	-0.08173	-0.03072				3.29978	0.22991	0.4153	0.403512	0.363527
3.16834	-0.07893	0.089486	-0.09582	-0.03036				3.30257	0.22884	0.415274	0.395111	0.359395
3.17114	-0.07763	0.081879	-0.08999	-0.02772				3.30537	0.23219	0.41655	0.396602	0.363072
3.17394	-0.06325	0.075635	-0.08953	-0.01118				3.30817	0.23261	0.420495	0.404676	0.35858
3.17673	-0.0701	0.067716	-0.09036	-0.01307				3.31096	0.22425	0.419422	0.403349	0.362074
3.17953	-0.07198	0.066432	-0.09052	-0.01177				3.31376	0.23036	0.418742	0.397731	0.358681
3.18233	-0.07961	0.060207	-0.08244	-0.00033				3.31656	0.23465	0.417675	0.405494	0.361469
3.18512	-0.08147	0.051173	-0.09025	-0.01159				3.31935	0.23199	0.415142	0.409271	0.360928
3.18792	-0.08509	0.051804	-0.07615	-0.01839				3.32215	0.23272	0.416549	0.405371	0.359367
3.19072	-0.08205	0.050426	-0.06908	-0.01594				3.32494	0.23584	0.41966	0.409292	0.3579
3.19351	-0.08986	0.039332	-0.07242	-0.02399				3.32774	0.23512	0.420939	0.408911	0.354998
3.19631	-0.08091	0.03724	-0.05496	-0.01551				3.33054	0.23209	0.420751	0.405118	0.360338
3.1991	-0.07747	0.035322	-0.04985	-0.02948				3.33333	0.22465	0.419086	0.404223	0.356949
3.2019	-0.08252	0.02083	-0.05359	-0.02579				3.33613	0.23342	0.421783	0.407516	0.364688
3.2047	-0.08934	0.009855	-0.03816	-0.02985				3.33893	0.23071	0.419431	0.407586	0.360585
3.20749	-0.08028	0.011816	-0.02121	-0.03748				3.34172	0.22935	0.42028	0.404779	0.361851
3.21029	-0.08138	0.002526	-0.02988	-0.02252				3.34452	0.23929	0.420839	0.402511	0.358983
3.21309	-0.07174	0.007135	-0.01156	-0.02376				3.34732	0.23228	0.422122	0.406429	0.355779
3.21588	-0.07927	0.00642	0.00687	-0.0274				3.35011	0.23538	0.421496	0.408369	0.362727
3.21868	-0.07827	-0.01118	0.002465	-0.0295				3.35291	0.23123	0.418178	0.403277	0.352929
3.22148	-0.07364	-0.01899	0.020488	-0.01875				3.3557	0.23289	0.419933	0.405207	0.360538
3.22427	-0.06472	-0.01401	0.044018	-0.04434				3.3585	0.23048	0.417496	0.405384	0.358119
3.22707	-0.06955	-0.03453	0.066557	-0.02212				3.3613	0.23323	0.416183	0.401089	0.361841
3.22987	-0.0672	-0.03467	0.062241	-0.03056				3.36409	0.23033	0.416824	0.405357	0.360912
3.23266	-0.0694	-0.02991	0.090227	-0.02024				3.36689	0.22704	0.417304	0.403147	0.360353
3.23546	-0.07206	-0.03503	0.105133	-0.0182				3.36969	0.23537	0.416662	0.403988	0.360584
3.23826	-0.07074	-0.04068	0.115228	-0.01861				3.37248	0.23455	0.419026	0.405824	0.35963
3.24105	-0.06935	-0.05607	0.138896	-0.01834				3.37528	0.23227	0.420698	0.403644	0.363895
3.24385	-0.06816	-0.06223	0.164081	-0.01274				3.37808	0.23089	0.419362	0.402683	0.364067
3.24664	-0.07335	-0.05571	0.178202	-0.00561				3.38087	0.23797	0.421658	0.400883	0.363505
3.24944	-0.07862	-0.05701	0.198494	-0.01641				3.38367	0.23018	0.420345	0.398862	0.357894
3.25224	-0.07341	-0.06537	0.21626	-0.00878				3.38646	0.2327	0.418539	0.397768	0.35883
3.25503	-0.07636	-0.08162	0.23692	-0.00858				3.38926	0.23817	0.417257	0.397048	0.359247
3.25783	-0.07359	-0.08049	0.255435	0.009853				3.39206	0.23713	0.419688	0.39692	0.361992
3.26063	-0.07953	-0.08588	0.265045	-0.00674				3.39486	0.23487	0.419862	0.39905	0.362866
3.26342	-0.07593	-0.09111	0.274912	-0.00822				3.39765	0.23137	0.421171	0.400114	0.360569
3.26622	-0.07159	-0.08921	0.287283	-0.00264				3.40045	0.23389	0.419037	0.407471	0.360149
3.26902	-0.07306	-0.08745	0.296134	-0.01496				3.40324	0.23551	0.419414	0.403006	0.361749
3.27181	-0.07034	-0.10983	0.31382	-0.00889				3.40604	0.23125	0.421232	0.403391	0.361726
3.27461	-0.07588	-0.12659	0.316874	-0.01207				3.40884	0.2311	0.422086	0.400736	0.357856
3.2774	-0.08977	-0.12896	0.324662	-0.01524				3.41163	0.23459	0.420673	0.403868	0.358905
3.2802	-0.08354	-0.12323	0.335284	-0.01027				3.41443	0.23116	0.417612	0.39738	0.359289
3.283	-0.08664	-0.14624	0.344598	-0.01333				3.41723	0.22982	0.419941	0.40189	0.356587
3.28579	-0.08809	-0.14302	0.345532	0.005071				3.42002	0.23432	0.419699	0.405313	0.363916
3.28859	-0.09214	-0.13931	0.355384	0.002177				3.42282	0.2326	0.418849	0.401345	0.360151
3.29139	-0.08759	-0.14931	0.359039	-0.00253				3.42562	0.23415	0.420753	0.406538	0.363465
3.29418	-0.08386	-0.16263	0.365135	-0.005				3.42841	0.23069	0.418089	0.398549	0.360604
3.29698	-0.09391	-0.16001	0.367239	0.003359				3.43121	0.23954	0.417949	0.406135	0.35665
3.29978	-0.08639	-0.16445	0.360672	-0.00986				3.434	0.2356	0.417538	0.402742	0.366204
3.30257	-0.08779	-0.17259	0.365087	0.003594				3.4368	0.23276	0.418803	0.403494	0.359546
3.30537	-0.09159	-0.17134	0.373327	-0.00465				3.4396	0.23268	0.415302	0.402379	0.364513
3.30817	-0.08915	-0.16663	0.366587	-0.00215				3.44239	0.22925	0.416545	0.400448	0.364045
3.31096	-0.09253	-0.1736	0.37112	0.001833				3.44519	0.23084	0.419225	0.398697	0.363333
3.31376	-0.08612	-0.19186	0.377885	-0.01071				3.44799	0.23357	0.420319	0.393819	0.361853
3.31656	-0.08839	-0.19503	0.377502	-0.00991				3.45078	0.23867	0.418725	0.398271	0.354359
3.31935	-0.09141	-0.19496	0.380488	-0.0146				3.45358	0.23554	0.41723	0.397024	0.358591
3.32215	-0.09542	-0.21447	0.382483	-0.02099				3.45638	0.24219	0.418402	0.399661	0.366335
3.32494	-0.09155	-0.20398	0.389017	-0.01661				3.45917	0.24425	0.413557	0.403569	0.358942
3.32774	-0.10513	-0.21448	0.385695	-0.01529				3.46197	0.23844	0.415068	0.39628	0.356465
3.33054	-0.10102	-0.22028	0.387517	-0.0278				3.46476	0.23469	0.418143	0.398643	0.359263
3.33333	-0.09165	-0.22242	0.379059	-0.0305				3.46756	0.23083	0.417142	0.400458	0.361159
3.33613	-0.10223	-0.20605	0.379761	-0.04102				3.47036	0.23896	0.420753	0.399053	0.356868
3.33893	-0.0972	-0.2316	0.381674	-0.02453				3.47315	0.23116	0.41711	0.403291	0.356415
3.34172	-0.10106	-0.22026	0.38263	-0.02801				3.47595	0.23744	0.418674	0.406522	0.3549
3.34452	-0.08963	-0.2188	0.375943	-0.02646				3.47875	0.23855	0.420434	0.401557	0.356462
3.34732	-0.09437	-0.21695	0.37684	-0.0284				3.48154	0.22931	0.424078	0.404776	0.358001
3.35011	-0.09767	-0.22494	0.371958	-0.03307				3.48434	0.22868	0.420351	0.40168	0.357449
3.35291	-0.08529	-0.23179	0.375431	-0.03429				3.48714	0.23081	0.419321	0.402737	0.356464
3.3557	-0.09118	-0.22429	0.371082	-0.03836				3.48993	0.23222	0.419609	0.40855	0.357958
3.3585	-0.09995	-0.24452	0.363966	-0.04801				3.49273	0.23173	0.420423	0.408589	0.356016
3.3613	-0.08605	-0.23912	0.370894	-0.05202				3.49553	0.23315	0.417982	0.40321	0.358608
3.36409	-0.07992	-0.23944	0.36421	-0.04982				3.49832	0.22941	0.418483	0.403477	0.363525
3.36689	-0.09004	-0.24069	0.359949	-0.0526				3.50112	0.23621	0.415427	0.40956	0.36129
3.36969	-0.08426	-0.24148	0.357306	-0.04876				3.50392	0.23138	0.418286	0.398808	0.359464
3.37248	-0.0949	-0.23688	0.3549	-0.03689				3.50671	0.23405	0.416907	0.411013	0.357275
3.37528	-0.08942	-0.24987	0.350141	-0.0475				3.50951	0.23356	0.418727	0.411609	0.357528
3.37808	-0.08647	-0.25221	0.341584	-0.03807				3.5123	0.23316	0.420233	0.406653	0.357799
3.38087	-0.09045	-0.24992	0.33945	-0.06044				3.5151	0.22597	0.418608	0.402519	0.360723
3.38367	-0.0841	-0.24862	0.324433	-0.04997				3.5179	0.22803	0.419735	0.407826	0.36124
3.38646	-0.08764	-0.25576	0.323525	-0.0392				3.52069	0.22835	0.417699	0.41126	0.362421
3.38926	-0.08839	-0.26879	0.319229	-0.05222				3.52349	0.22645	0.415701	0.411022	0.364347
3.39206	-0.08942	-0.24719	0.314717	-0.04898				3.52629	0.23426	0.419263	0.404195	0.365502
3.39486	-0.09114	-0.25812	0.306435	-0.04575				3.52908	0.23552	0.418182	0.408485	0.362481
3.39765	-0.09723	-0.2753	0.299746	-0.04543				3.53188	0.23454	0.421915	0.409977	0.36144
3.40045	-0.09384	-0.26798	0.288388	-0.05037				3.53468	0.23504	0.422515	0.398873	0.36319
3.40324	-0.1	-0.25496	0.283805	-0.04774				3.53747	0.23838	0.42285	0.409865	0.360748
3.40604	-0.08422	-0.258	0.273868	-0.04942				3.54027	0.22921	0.422802	0.403823	0.365791
3.40884	-0.09485	-0.25297	0.269324	-0.04927				3.54306	0.22596	0.422278	0.406777	0.36816
3.41163	-0.08903	-0.25922	0.26461	-0.04277				3.54586	0.23129	0.42285	0.404285	0.361719
3.41443	-0.09391	-0.26564	0.252248	-0.05401				3.54866	0.23411	0.422928	0.403997	0.362278
3.41723	-0.10319	-0.25777	0.251923	-0.04386				3.55145	0.22895	0.418329	0.410211	0.362211
3.42002	-0.09449	-0.25945	0.240673	-0.03745				3.55425	0.23733	0.417417	0.407694	0.360535
3.42282	-0.09631	-0.26579	0.235602	-0.03946				3.55705	0.23336	0.418579	0.402251	0.360603
3.42562	-0.09754	-0.26018	0.221425	-0.0466				3.55984	0.23597	0.419522	0.405215	0.364389
3.42841	-0.09301	-0.26945	0.221291	-0.0423				3.56264	0.23952	0.418171	0.402442	0.365125
3.43121	-0.09897	-0.2639	0.21548	-0.04179				3.56544	0.24534	0.417836	0.400696	0.360704
3.434	-0.09344	-0.27532	0.20532	-0.04069				3.56823	0.24155	0.418977	0.403014	0.363571
3.4368	-0.09196	-0.25523	0.197264	-0.04939				3.57103	0.24345	0.418452	0.408712	0.364412
3.4396	-0.09607	-0.2825	0.190299	-0.03776				3.57383	0.24808	0.418461	0.404138	0.366274
3.44239	-0.08825	-0.26882	0.183803	-0.03935				3.57662	0.24312	0.420982	0.405819	0.360286
3.44519	-0.08852	-0.25946	0.18489	-0.03484				3.57942	0.2432	0.419636	0.404497	0.36196
3.44799	-0.09029	-0.26566	0.169797	-0.02859				3.58222	0.24331	0.422719	0.403125	0.363034
3.45078	-0.07762	-0.27289	0.164428	-0.03657				3.58501	0.24125	0.422774	0.407834	0.361682
3.45358	-0.0827	-0.27632	0.164465	-0.0396				3.58781	0.25287	0.417662	0.409575	0.359386
3.45638	-0.08121	-0.26829	0.154932	-0.03899				3.5906	0.25261	0.420478	0.407912	0.36301
3.45917	-0.08491	-0.26868	0.152151	-0.04569				3.5934	0.25004	0.419641	0.412605	0.363824
3.46197	-0.07534	-0.2744	0.148127	-0.03867				3.5962	0.25013	0.421331	0.403881	0.360715
3.46476	-0.06939	-0.28026	0.141997	-0.02594				3.59899	0.25457	0.419069	0.407098	0.361745
3.46756	-0.0712	-0.26775	0.139055	-0.0241				3.60179	0.24867	0.420514	0.40845	0.359763
3.47036	-0.06783	-0.26513	0.150326	-0.03576				3.60459	0.25045	0.418344	0.407029	0.355696
3.47315	-0.08372	-0.28525	0.153358	-0.03942				3.60738	0.25411	0.418751	0.404569	0.359814
3.47595	-0.06947	-0.27366	0.149207	-0.04527				3.61018	0.25398	0.41898	0.406223	0.358771
3.47875	-0.07457	-0.27173	0.154429	-0.04733				3.61298	0.25614	0.414477	0.405455	0.357885
3.48154	-0.07514	-0.26328	0.156048	-0.05015				3.61577	0.25785	0.419718	0.404315	0.356495
3.48434	-0.06601	-0.24957	0.160197	-0.04049				3.61857	0.25964	0.415239	0.401902	0.358641
3.48714	-0.06686	-0.24552	0.159004	-0.04163				3.62136	0.26151	0.419405	0.40129	0.360069
3.48993	-0.06148	-0.26653	0.151306	-0.03711				3.62416	0.26041	0.42193	0.408107	0.362341
3.49273	-0.06105	-0.23472	0.161788	-0.03587				3.62696	0.26691	0.418847	0.403498	0.359911
3.49553	-0.05567	-0.24956	0.161124	-0.05448				3.62975	0.26122	0.415714	0.405921	0.361373
3.49832	-0.05254	-0.24203	0.165258	-0.02634				3.63255	0.26044	0.416256	0.406627	0.35648
3.50112	-0.05343	-0.23845	0.162879	-0.02808				3.63535	0.2633	0.413864	0.411269	0.357042
3.50392	-0.05712	-0.24163	0.15833	-0.01331				3.63814	0.25128	0.414088	0.400378	0.358403
3.50671	-0.04553	-0.24374	0.16397	-0.02514				3.64094	0.26185	0.413214	0.409217	0.360203
3.50951	-0.05624	-0.25094	0.163188	-0.02138				3.64374	0.25348	0.410579	0.401561	0.359949
3.5123	-0.05545	-0.22231	0.154504	-0.01171				3.64653	0.25911	0.412714	0.407574	0.35861
3.5151	-0.04963	-0.22731	0.156484	-0.02243				3.64933	0.2572	0.413643	0.405562	0.35658
3.5179	-0.0429	-0.23681	0.145777	-0.00834				3.65212	0.25507	0.416391	0.403565	0.357657
3.52069	-0.04874	-0.239	0.155328	-0.01046				3.65492	0.26466	0.415458	0.405373	0.359251
3.52349	-0.03875	-0.23213	0.148778	-0.00353				3.65772	0.26608	0.416851	0.405118	0.35608
3.52629	-0.03596	-0.23111	0.153786	-0.00603				3.66052	0.26664	0.414432	0.396617	0.359121
3.52908	-0.03554	-0.24039	0.146502	-0.00563				3.66331	0.26785	0.414293	0.405765	0.36169
3.53188	-0.0471	-0.23468	0.145406	-0.00826				3.66611	0.27301	0.417104	0.406037	0.362225
3.53468	-0.03235	-0.21304	0.147262	-0.01359				3.6689	0.27085	0.415129	0.405659	0.363159
3.53747	-0.03675	-0.22699	0.148587	-0.02524				3.6717	0.27375	0.416257	0.404983	0.351959
3.54027	-0.03016	-0.21757	0.143808	-0.01627				3.6745	0.27413	0.419496	0.399761	0.357845
3.54306	-0.04473	-0.23373	0.141975	-0.01544				3.67729	0.27462	0.418206	0.405607	0.353836
3.54586	-0.04079	-0.22531	0.14297	-0.01809				3.68009	0.27047	0.417346	0.400824	0.355253
3.54866	-0.04092	-0.21902	0.130068	-0.01401				3.68289	0.26538	0.416029	0.402656	0.35738
3.55145	-0.04317	-0.22235	0.143129	-0.00895				3.68568	0.26278	0.416065	0.403233	0.354201
3.55425	-0.04369	-0.21996	0.139617	-0.00524				3.68848	0.27058	0.415856	0.402979	0.354874
3.55705	-0.04883	-0.19017	0.120833	-0.00845				3.69128	0.27393	0.419257	0.401399	0.35609
3.55984	-0.04217	-0.21379	0.125832	-0.01912				3.69407	0.26753	0.415679	0.401703	0.354888
3.56264	-0.04488	-0.19272	0.12818	-0.015				3.69687	0.27059	0.418903	0.40049	0.360922
3.56544	-0.04463	-0.20474	0.125278	-0.00787				3.69966	0.27318	0.414522	0.399461	0.359758
3.56823	-0.0441	-0.21405	0.131139	0.000223				3.70246	0.27157	0.415403	0.401354	0.357297
3.57103	-0.05035	-0.21385	0.130237	-0.00769				3.70526	0.26637	0.416143	0.39645	0.358363
3.57383	-0.04114	-0.20037	0.140824	0.004183				3.70805	0.27058	0.418815	0.404174	0.35847
3.57662	-0.04453	-0.19009	0.141266	-0.00143				3.71085	0.27076	0.418612	0.393863	0.355531
3.57942	-0.03703	-0.19554	0.140743	-0.01266				3.71365	0.27408	0.417416	0.401825	0.360456
3.58222	-0.03389	-0.1875	0.146804	-0.01062				3.71644	0.27366	0.417859	0.400318	0.358313
3.58501	-0.04173	-0.18686	0.14426	-0.0172				3.71924	0.26843	0.416067	0.399058	0.359206
3.58781	-0.03344	-0.18388	0.143696	-0.01033				3.72204	0.2631	0.413413	0.402584	0.358777
3.5906	-0.04425	-0.16661	0.143523	-0.00957				3.72483	0.26668	0.411718	0.402216	0.35511
3.5934	-0.04441	-0.16744	0.140935	-0.01184				3.72763	0.26879	0.419389	0.404253	0.358665
3.5962	-0.03402	-0.18386	0.133034	-0.0074				3.73042	0.26669	0.416034	0.400689	0.358872
3.59899	-0.02934	-0.16689	0.145258	-0.02538				3.73322	0.26457	0.41436	0.40206	0.363751
3.60179	-0.02798	-0.1683	0.141322	-0.01871				3.73602	0.26814	0.416087	0.402298	0.360189
3.60459	-0.02565	-0.16294	0.132709	-0.02149				3.73881	0.26285	0.416555	0.403017	0.360653
3.60738	-0.0294	-0.15752	0.133309	-0.02748				3.74161	0.26845	0.414133	0.403856	0.359224
3.61018	-0.02733	-0.1445	0.129057	-0.0264				3.74441	0.26273	0.415316	0.397704	0.355373
3.61298	-0.01505	-0.1547	0.122499	-0.0235				3.7472	0.26573	0.413234	0.39813	0.362174
3.61577	-0.00148	-0.15798	0.115318	-0.01789				3.75	0.27097	0.415724	0.3982	0.357348
3.61857	-0.00866	-0.13965	0.112704	-0.02863				3.7528	0.26638	0.41375	0.400453	0.356105
3.62136	-0.00647	-0.14995	0.101324	-0.02612				3.75559	0.26827	0.411948	0.398088	0.36189
3.62416	-0.00552	-0.15005	0.105824	-0.02297				3.75839	0.26809	0.411558	0.402401	0.355518
3.62696	-0.00011	-0.1476	0.104509	-0.03678				3.76119	0.26939	0.411448	0.403152	0.359013
3.62975	-0.00901	-0.15997	0.096867	-0.02767				3.76398	0.26454	0.409734	0.404594	0.353334
3.63255	-0.00663	-0.13596	0.10205	-0.02408				3.76678	0.26671	0.408825	0.395888	0.351733
3.63535	-0.00396	-0.14108	0.084063	-0.02019				3.76958	0.26268	0.41444	0.405799	0.359545
3.63814	-0.01102	-0.13397	0.078255	-0.02107				3.77237	0.261	0.409902	0.400406	0.357246
3.64094	-0.0042	-0.11501	0.076608	-0.03491				3.77517	0.26871	0.412567	0.407969	0.362439
3.64374	-0.01347	-0.11896	0.070498	-0.02311				3.77796	0.26147	0.412826	0.407464	0.358346
3.64653	-0.01017	-0.12115	0.063583	-0.02022				3.78076	0.26317	0.410943	0.401984	0.362214
3.64933	-0.00535	-0.12024	0.068129	-0.03125				3.78356	0.26362	0.413758	0.39783	0.359055
3.65212	-0.00707	-0.10869	0.059476	-0.01628				3.78635	0.26357	0.414021	0.398711	0.360845
3.65492	-0.00952	-0.10356	0.049818	-0.0193				3.78915	0.26198	0.412377	0.399896	0.363988
3.65772	-0.00922	-0.08588	0.045951	-0.0151				3.79195	0.26357	0.414202	0.403105	0.365246
3.66052	-0.01392	-0.07498	0.045106	-0.00782				3.79474	0.26095	0.412962	0.399464	0.363588
3.66331	-0.01327	-0.07411	0.049023	-0.01763				3.79754	0.25316	0.410189	0.396842	0.364124
3.66611	-0.02021	-0.07207	0.029262	-0.02813				3.80034	0.25911	0.413251	0.394445	0.366268
3.6689	-0.011	-0.04373	0.035569	-0.0167				3.80313	0.25387	0.413883	0.395938	0.369965
3.6717	-0.01053	-0.05253	0.047067	-0.03352				3.80593	0.26284	0.415152	0.406458	0.364667
3.6745	-0.00851	-0.04843	0.03333	-0.02585				3.80872	0.25541	0.415261	0.39688	0.369992
3.67729	-0.00106	-0.03066	0.041505	-0.02498				3.81152	0.25507	0.414421	0.399408	0.365351
3.68009	-0.00276	-0.03042	0.046882	-0.01755				3.81432	0.2634	0.415399	0.399428	0.362337
3.68289	0.000712	-0.03334	0.054482	-0.02749				3.81711	0.25532	0.410362	0.402604	0.362559
3.68568	0.004437	-0.02399	0.042472	-0.01191				3.81991	0.25508	0.414448	0.40352	0.361797
3.68848	0.007299	-0.03285	0.041315	-0.00922				3.82271	0.25423	0.421394	0.397161	0.363416
3.69128	0.018424	-0.02956	0.050344	-0.01491				3.8255	0.24822	0.420293	0.400696	0.361776
3.69407	0.016774	-0.03736	0.060746	-0.01808				3.8283	0.24938	0.418093	0.408687	0.365465
3.69687	0.023388	-0.02314	0.054982	-0.02228				3.8311	0.25261	0.419618	0.405309	0.359959
3.69966	0.019201	-0.02955	0.063686	-0.03502				3.83389	0.25264	0.421489	0.395321	0.364352
3.70246	0.031543	-0.02699	0.053966	-0.01521				3.83669	0.25482	0.42395	0.399235	0.361812
3.70526	0.040772	-0.02857	0.079803	-0.01855				3.83948	0.2539	0.417436	0.40026	0.364581
3.70805	0.049763	-0.02475	0.071686	-0.02986				3.84228	0.24846	0.420188	0.401049	0.362803
3.71085	0.067166	-0.03036	0.072707	-0.02532				3.84508	0.25146	0.418893	0.400283	0.361302
3.71365	0.078914	-0.04007	0.07844	-0.01953				3.84788	0.25199	0.420073	0.402301	0.359777
3.71644	0.081809	-0.04101	0.067248	-0.01884				3.85067	0.24764	0.417583	0.400279	0.362752
3.71924	0.096431	-0.03375	0.075402	-0.01471				3.85347	0.25037	0.419874	0.402519	0.359072
3.72204	0.113218	-0.03508	0.07771	-0.02172				3.85626	0.2467	0.421082	0.40575	0.359671
3.72483	0.121095	-0.02886	0.08156	-0.01362				3.85906	0.2547	0.418884	0.408544	0.358739
3.72763	0.134967	-0.04964	0.078297	-0.02684				3.86186	0.25396	0.422097	0.40801	0.356803
3.73042	0.152194	-0.04833	0.088038	-0.02486				3.86465	0.25306	0.422456	0.409569	0.360864
3.73322	0.172742	-0.04546	0.085585	-0.03218				3.86745	0.26306	0.42049	0.404301	0.360274
3.73602	0.180525	-0.04512	0.082877	-0.03752				3.87025	0.26309	0.421188	0.406734	0.359029
3.73881	0.204899	-0.04798	0.095793	-0.02796				3.87304	0.25933	0.423601	0.407686	0.36095
3.74161	0.223853	-0.03388	0.093614	-0.02721				3.87584	0.25976	0.420857	0.408416	0.36171
3.74441	0.231414	-0.04336	0.094601	-0.02264				3.87864	0.26546	0.421776	0.400688	0.361479
3.7472	0.248466	-0.04738	0.098991	-0.02662				3.88143	0.26689	0.421648	0.404566	0.360609
3.75	0.261346	-0.04877	0.095867	-0.02622				3.88423	0.26652	0.421652	0.404535	0.361755
3.7528	0.282549	-0.03789	0.087852	-0.00798				3.88702	0.26512	0.422162	0.404098	0.357673
3.75559	0.291405	-0.03812	0.105285	-0.02934				3.88982	0.27449	0.424773	0.404587	0.361846
3.75839	0.299289	-0.03226	0.099171	-0.02248				3.89262	0.26744	0.420972	0.4067	0.360835
3.76119	0.3061	-0.04147	0.094417	-0.02883				3.89541	0.26514	0.421251	0.402575	0.358897
3.76398	0.315125	-0.03003	0.096801	-0.02477				3.89821	0.26511	0.419733	0.405594	0.354539
3.76678	0.326313	-0.03614	0.087402	-0.03207				3.90101	0.26644	0.421644	0.406844	0.362028
3.76958	0.328108	-0.03695	0.086047	-0.02896				3.9038	0.259	0.417811	0.407555	0.354721
3.77237	0.337594	-0.03945	0.088164	-0.02823				3.9066	0.26035	0.419164	0.412699	0.356069
3.77517	0.345984	-0.03921	0.085865	-0.0349				3.9094	0.26706	0.417366	0.410402	0.357639
3.77796	0.351584	-0.05505	0.075085	-0.04142				3.91219	0.2682	0.41672	0.407065	0.358584
3.78076	0.355533	-0.03928	0.06849	-0.03083				3.91499	0.27206	0.420886	0.400025	0.359166
3.78356	0.356771	-0.05045	0.058365	-0.04188				3.91778	0.27478	0.421583	0.403812	0.354797
3.78635	0.362118	-0.04675	0.065119	-0.04137				3.92058	0.26198	0.423003	0.405764	0.355907
3.78915	0.362375	-0.0431	0.06074	-0.03808				3.92338	0.26429	0.420751	0.412258	0.354444
3.79195	0.365895	-0.05441	0.04634	-0.05294				3.92617	0.26541	0.420194	0.40192	0.354807
3.79474	0.370595	-0.04934	0.049722	-0.05763				3.92897	0.26497	0.424611	0.404938	0.35941
3.79754	0.372635	-0.06107	0.041949	-0.05319				3.93177	0.26621	0.427548	0.412819	0.354099
3.80034	0.372412	-0.0635	0.041355	-0.04333				3.93456	0.26715	0.424614	0.41038	0.356196
3.80313	0.382017	-0.05659	0.027302	-0.06422				3.93736	0.26301	0.422379	0.417815	0.355139
3.80593	0.379928	-0.07724	0.012755	-0.06372				3.94016	0.26673	0.421897	0.413683	0.35649
3.80872	0.379894	-0.05633	0.027106	-0.05945				3.94295	0.26689	0.425715	0.418987	0.35424
3.81152	0.383378	-0.06313	0.017333	-0.06502				3.94575	0.26355	0.424644	0.411864	0.361024
3.81432	0.382912	-0.0788	0.01367	-0.0502				3.94855	0.2657	0.42373	0.412858	0.356727
3.81711	0.38537	-0.08724	0.008212	-0.05809				3.95134	0.26544	0.424828	0.412805	0.35405
3.81991	0.387143	-0.07885	0.006296	-0.05973				3.95414	0.26201	0.423766	0.412522	0.355056
3.82271	0.387318	-0.09089	0.007558	-0.07151				3.95694	0.26559	0.422457	0.412578	0.350794
3.8255	0.382129	-0.07098	-0.00173	-0.06022				3.95973	0.26972	0.419967	0.414123	0.355156
3.8283	0.385197	-0.08422	-0.00821	-0.06105				3.96253	0.25779	0.419272	0.41273	0.356715
3.8311	0.383088	-0.07573	-0.00125	-0.06418				3.96532	0.26621	0.422527	0.413304	0.356021
3.83389	0.38212	-0.08156	-0.0188	-0.06377				3.96812	0.26523	0.421272	0.411608	0.358157
3.83669	0.383661	-0.08613	-0.01538	-0.04556				3.97092	0.2671	0.420862	0.412168	0.363359
3.83948	0.381378	-0.08325	-0.02567	-0.05823				3.97371	0.26362	0.420613	0.416784	0.360558
3.84228	0.380598	-0.08019	-0.01844	-0.04633				3.97651	0.26473	0.420843	0.412093	0.35929
3.84508	0.379533	-0.08346	-0.02163	-0.05938				3.97931	0.26391	0.423251	0.415431	0.363867
3.84788	0.380369	-0.09277	-0.0345	-0.04932				3.9821	0.25903	0.419201	0.417781	0.361123
3.85067	0.385186	-0.08891	-0.04318	-0.05133				3.9849	0.26369	0.422201	0.413489	0.359723
3.85347	0.377472	-0.09275	-0.04185	-0.06774				3.9877	0.25768	0.423658	0.412317	0.362416
3.85626	0.37802	-0.09035	-0.04077	-0.07207				3.99049	0.26028	0.422168	0.414261	0.365217
3.85906	0.382019	-0.08545	-0.06786	-0.06358				3.99329	0.25916	0.425243	0.417697	0.362659
3.86186	0.372543	-0.0785	-0.05782	-0.07813				3.99608	0.25814	0.42494	0.410257	0.361586
3.86465	0.375615	-0.09866	-0.06652	-0.06113				3.99888	0.25817	0.423261	0.414751	0.360222
3.86745	0.375406	-0.08175	-0.05762	-0.06049				4.00168	0.25795	0.421776	0.408309	0.365161
3.87025	0.369459	-0.09921	-0.06689	-0.07175				4.00447	0.26087	0.419515	0.408993	0.36144
3.87304	0.380018	-0.10605	-0.05725	-0.0705				4.00727	0.25925	0.417771	0.412041	0.352955
3.87584	0.374052	-0.10082	-0.07594	-0.07283				4.01007	0.2552	0.418008	0.417246	0.360791
3.87864	0.384959	-0.10234	-0.06762	-0.08442				4.01286	0.25813	0.420206	0.413866	0.369115
3.88143	0.384985	-0.10962	-0.08572	-0.06037				4.01566	0.26319	0.420656	0.414225	0.36169
3.88423	0.383895	-0.10569	-0.08976	-0.06049				4.01846	0.2488	0.419483	0.421538	0.358465
3.88702	0.386451	-0.1042	-0.09543	-0.06081				4.02125	0.25009	0.418029	0.417877	0.361996
3.88982	0.392634	-0.09912	-0.09164	-0.07746				4.02405	0.2492	0.416487	0.419532	0.362417
3.89262	0.396428	-0.10249	-0.10388	-0.05276				4.02685	0.24395	0.418709	0.416728	0.363155
3.89541	0.40251	-0.10216	-0.10401	-0.06301				4.02964	0.24736	0.419947	0.413225	0.362654
3.89821	0.408269	-0.10942	-0.09674	-0.06498				4.03244	0.24473	0.422818	0.417453	0.357639
3.90101	0.41008	-0.10755	-0.09445	-0.04739				4.03524	0.24537	0.421638	0.417633	0.361286
3.9038	0.408434	-0.1146	-0.09882	-0.06515				4.03803	0.23971	0.425152	0.415388	0.364475
3.9066	0.411994	-0.12339	-0.10904	-0.05937				4.04083	0.24726	0.423423	0.422813	0.361821
3.9094	0.408455	-0.10968	-0.1234	-0.07037				4.04362	0.24764	0.420289	0.416947	0.359298
3.91219	0.415169	-0.11112	-0.10907	-0.06184				4.04642	0.24631	0.425583	0.420628	0.360995
3.91499	0.417656	-0.10488	-0.12074	-0.05389				4.04922	0.2479	0.426011	0.420541	0.36092
3.91778	0.417442	-0.10448	-0.11505	-0.05394				4.05201	0.24425	0.424503	0.418216	0.361179
3.92058	0.416484	-0.11471	-0.11412	-0.05017				4.05481	0.24351	0.425751	0.417649	0.360873
3.92338	0.415038	-0.10794	-0.10902	-0.05723				4.05761	0.25235	0.421689	0.415829	0.359369
3.92617	0.411179	-0.11034	-0.12513	-0.04771				4.0604	0.24353	0.423945	0.41794	0.358788
3.92897	0.40954	-0.10591	-0.132	-0.05793				4.0632	0.24101	0.422227	0.417881	0.355493
3.93177	0.407875	-0.11493	-0.1379	-0.0569				4.066	0.2411	0.424412	0.421011	0.364222
3.93456	0.40291	-0.12902	-0.14501	-0.05494				4.06879	0.24013	0.424344	0.412676	0.364966
3.93736	0.403011	-0.10432	-0.14746	-0.05206				4.07159	0.23802	0.423102	0.422066	0.36058
3.94016	0.394768	-0.10111	-0.15431	-0.06029				4.07439	0.23661	0.422408	0.413836	0.365864
3.94295	0.393348	-0.10424	-0.14601	-0.04302				4.07718	0.23775	0.421629	0.413809	0.365011
3.94575	0.385592	-0.0992	-0.14909	-0.06123				4.07998	0.23603	0.420998	0.417935	0.360767
3.94855	0.379112	-0.10667	-0.15145	-0.03899				4.08277	0.23708	0.423398	0.417635	0.363159
3.95134	0.372186	-0.11416	-0.14221	-0.05493				4.08557	0.23561	0.420996	0.421669	0.360171
3.95414	0.3647	-0.11249	-0.14484	-0.04865				4.08837	0.24148	0.423988	0.415084	0.364013
3.95694	0.35541	-0.10597	-0.13972	-0.05041				4.09116	0.23942	0.425556	0.421038	0.35862
3.95973	0.345241	-0.10923	-0.14303	-0.04803				4.09396	0.23387	0.429024	0.417752	0.363723
3.96253	0.340779	-0.09804	-0.13259	-0.04378				4.09676	0.23932	0.426139	0.418999	0.357259
3.96532	0.325126	-0.11078	-0.1288	-0.04343				4.09955	0.23702	0.427941	0.414225	0.360379
3.96812	0.321288	-0.10079	-0.12622	-0.04211				4.10235	0.23775	0.424582	0.417814	0.360084
3.97092	0.31455	-0.11752	-0.12827	-0.04213				4.10515	0.23685	0.424038	0.42171	0.360429
3.97371	0.309139	-0.11241	-0.14186	-0.03877				4.10794	0.24069	0.424415	0.414268	0.363997
3.97651	0.297009	-0.11276	-0.1287	-0.03621				4.11074	0.24139	0.420192	0.419007	0.35901
3.97931	0.286758	-0.11555	-0.12304	-0.03401				4.11353	0.24259	0.425439	0.413533	0.361965
3.9821	0.279764	-0.10219	-0.12978	-0.03372				4.11633	0.24439	0.421981	0.411095	0.363493
3.9849	0.274841	-0.10067	-0.13061	-0.03114				4.11913	0.24977	0.424825	0.411399	0.357339
3.9877	0.264941	-0.10186	-0.1223	-0.02849				4.12192	0.24282	0.423699	0.408446	0.355011
3.99049	0.259479	-0.09222	-0.12982	-0.02845				4.12472	0.2442	0.422012	0.410459	0.357692
3.99329	0.250839	-0.10205	-0.1267	-0.01835				4.12752	0.23978	0.42365	0.414727	0.357391
3.99608	0.242365	-0.10772	-0.12046	-0.02366				4.13031	0.24209	0.424103	0.418321	0.357346
3.99888	0.240092	-0.10223	-0.13307	-0.02698				4.13311	0.24693	0.424853	0.422791	0.355691
4.00168	0.231349	-0.1028	-0.14301	-0.01978				4.13591	0.25778	0.425072	0.417166	0.360418
4.00447	0.230485	-0.10882	-0.13689	-0.02309				4.1387	0.25367	0.425528	0.411737	0.35906
4.00727	0.223793	-0.10796	-0.13704	-0.03154				4.1415	0.25252	0.424513	0.405138	0.360076
4.01007	0.218986	-0.11972	-0.12559	-0.03018				4.14429	0.2478	0.425471	0.409505	0.361112
4.01286	0.214511	-0.12125	-0.14085	-0.04724				4.14709	0.25353	0.423108	0.411215	0.366387
4.01566	0.20567	-0.10517	-0.14513	-0.04687				4.14989	0.25432	0.423991	0.411211	0.365579
4.01846	0.200617	-0.11643	-0.13617	-0.04904				4.15268	0.25565	0.420937	0.402957	0.360676
4.02125	0.188498	-0.12487	-0.15582	-0.03502				4.15548	0.25923	0.418654	0.404397	0.363413
4.02405	0.183245	-0.11883	-0.1501	-0.04552				4.15828	0.25874	0.419936	0.402806	0.356863
4.02685	0.169097	-0.10898	-0.13889	-0.04374				4.16107	0.26111	0.421827	0.409311	0.364044
4.02964	0.160982	-0.10952	-0.12453	-0.04091				4.16387	0.25799	0.425869	0.411643	0.361608
4.03244	0.151859	-0.11013	-0.12311	-0.03908				4.16667	0.25639	0.421358	0.416435	0.361284
4.03524	0.150257	-0.10784	-0.13664	-0.04433				4.16946	0.2518	0.423158	0.412498	0.363805
4.03803	0.148976	-0.11651	-0.13907	-0.03866				4.17226	0.25868	0.425705	0.415178	0.36099
4.04083	0.135902	-0.10888	-0.13075	-0.04949				4.17506	0.25881	0.425253	0.414572	0.361377
4.04362	0.130326	-0.11373	-0.14017	-0.05228				4.17785	0.25866	0.423052	0.410197	0.364894
4.04642	0.11876	-0.1187	-0.14007	-0.04726				4.18065	0.26284	0.422327	0.403262	0.363725
4.04922	0.119537	-0.11116	-0.13218	-0.04288				4.18344	0.2586	0.416718	0.407281	0.365334
4.05201	0.118841	-0.1214	-0.1375	-0.0521				4.18624	0.26361	0.418286	0.411445	0.365068
4.05481	0.10113	-0.1221	-0.14075	-0.06134				4.18904	0.26692	0.421722	0.404964	0.359748
4.05761	0.096724	-0.11052	-0.14677	-0.04081				4.19183	0.26524	0.421693	0.40477	0.361983
4.0604	0.098598	-0.12051	-0.13103	-0.04472				4.19463	0.266	0.421029	0.403618	0.364328
4.0632	0.088214	-0.11024	-0.12742	-0.05208				4.19743	0.27223	0.426069	0.408608	0.357247
4.066	0.087304	-0.11548	-0.1222	-0.06181				4.20022	0.26732	0.426717	0.409633	0.364885
4.06879	0.084665	-0.11932	-0.12056	-0.04762				4.20302	0.26937	0.425813	0.409595	0.353979
4.07159	0.065468	-0.12058	-0.12386	-0.04991				4.20582	0.26177	0.426116	0.40833	0.359309
4.07439	0.055054	-0.1243	-0.11128	-0.04425				4.20861	0.2595	0.422713	0.405697	0.357037
4.07718	0.047987	-0.11766	-0.10852	-0.04216				4.21141	0.26278	0.423837	0.411154	0.356176
4.07998	0.046806	-0.10798	-0.10672	-0.04314				4.21421	0.26644	0.422905	0.413333	0.360006
4.08277	0.044578	-0.11376	-0.10081	-0.05365				4.217	0.26487	0.419711	0.408615	0.360128
4.08557	0.041415	-0.10731	-0.0892	-0.04232				4.2198	0.26748	0.421445	0.418359	0.357689
4.08837	0.029504	-0.10441	-0.08375	-0.05481				4.2226	0.2724	0.418615	0.418868	0.356495
4.09116	0.024857	-0.09378	-0.08647	-0.06052				4.22539	0.26259	0.418455	0.415189	0.360184
4.09396	0.016549	-0.10374	-0.06139	-0.05513				4.22819	0.2706	0.418757	0.418113	0.358412
4.09676	0.009255	-0.08615	-0.06651	-0.06553				4.23098	0.27115	0.420302	0.413747	0.363938
4.09955	0.012098	-0.09577	-0.05337	-0.06402				4.23378	0.26792	0.422779	0.415058	0.362036
4.10235	-0.00146	-0.06926	-0.05257	-0.06174				4.23658	0.26693	0.427491	0.422157	0.3631
4.10515	-0.00633	-0.06569	-0.02991	-0.06892				4.23937	0.27251	0.427054	0.417063	0.360723
4.10794	-0.0017	-0.06477	-0.02671	-0.06704				4.24217	0.26739	0.428742	0.412083	0.3609
4.11074	-0.00581	-0.0445	-0.02847	-0.068				4.24497	0.26322	0.424435	0.4147	0.360275
4.11353	-0.00722	-0.0567	0.002023	-0.06313				4.24776	0.26351	0.424239	0.410704	0.359186
4.11633	-0.0114	-0.06382	0.015338	-0.07626				4.25056	0.26298	0.42218	0.411342	0.356754
4.11913	-0.01539	-0.0537	0.028574	-0.07573				4.25336	0.26185	0.421074	0.413941	0.36029
4.12192	-0.0162	-0.05724	0.039111	-0.073				4.25615	0.26319	0.423014	0.41086	0.365578
4.12472	-0.0231	-0.04932	0.047053	-0.06182				4.25895	0.26656	0.423304	0.410811	0.364224
4.12752	-0.02546	-0.04983	0.075136	-0.07586				4.26175	0.26721	0.424554	0.413987	0.360554
4.13031	-0.03482	-0.05237	0.079311	-0.06958				4.26454	0.27385	0.429206	0.412294	0.357857
4.13311	-0.0318	-0.05886	0.094234	-0.0801				4.26734	0.27342	0.425803	0.416666	0.356119
4.13591	-0.03225	-0.06018	0.100571	-0.07071				4.27013	0.26512	0.427647	0.413895	0.357302
4.1387	-0.02405	-0.04251	0.114662	-0.06221				4.27293	0.27153	0.427404	0.422756	0.357535
4.1415	-0.02968	-0.0443	0.121507	-0.05787				4.27573	0.26581	0.426209	0.416283	0.356776
4.14429	-0.03496	-0.03254	0.135753	-0.06242				4.27852	0.26362	0.425702	0.413377	0.360481
4.14709	-0.04306	-0.03055	0.150798	-0.06547				4.28132	0.26366	0.423239	0.41904	0.359382
4.14989	-0.04782	-0.02445	0.158046	-0.06582				4.28412	0.26416	0.425752	0.414461	0.359927
4.15268	-0.04535	-0.0169	0.177054	-0.05866				4.28691	0.27057	0.422688	0.417074	0.357157
4.15548	-0.0473	-0.01466	0.18492	-0.05761				4.28971	0.26109	0.428812	0.422959	0.357172
4.15828	-0.05201	-0.01045	0.19707	-0.04726				4.29251	0.26364	0.428904	0.417975	0.360137
4.16107	-0.05937	-0.00521	0.204297	-0.03261				4.2953	0.26494	0.428519	0.418425	0.362989
4.16387	-0.06719	0.009294	0.211869	-0.04343				4.2981	0.25972	0.426821	0.416623	0.356308
4.16667	-0.06227	0.032794	0.231129	-0.0468				4.30089	0.26003	0.426341	0.421979	0.361235
4.16946	-0.07486	0.034465	0.227816	-0.04897				4.30369	0.26144	0.426148	0.416154	0.364868
4.17226	-0.0834	0.044038	0.243467	-0.05364				4.30649	0.26293	0.425342	0.417562	0.35839
4.17506	-0.08061	0.055912	0.2444	-0.03891				4.30928	0.25766	0.426408	0.419893	0.364432
4.17785	-0.09198	0.062816	0.241044	-0.04965				4.31208	0.2564	0.425871	0.420234	0.359498
4.18065	-0.10159	0.061202	0.265297	-0.0414				4.31488	0.25251	0.42429	0.417255	0.362691
4.18344	-0.10202	0.069515	0.264851	-0.04743				4.31767	0.25807	0.425542	0.415254	0.360903
4.18624	-0.10641	0.073437	0.268601	-0.03417				4.32047	0.25388	0.426778	0.421417	0.35882
4.18904	-0.11968	0.0697	0.269302	-0.0434				4.32327	0.25416	0.423807	0.419286	0.363543
4.19183	-0.11055	0.069488	0.286651	-0.04771				4.32606	0.25511	0.427583	0.425329	0.360217
4.19463	-0.12304	0.082856	0.279518	-0.04802				4.32886	0.26402	0.424384	0.422462	0.361455
4.19743	-0.12847	0.084494	0.290073	-0.03961				4.33165	0.25355	0.423743	0.413447	0.359109
4.20022	-0.12896	0.100737	0.288289	-0.03456				4.33445	0.25838	0.42382	0.413981	0.358641
4.20302	-0.13647	0.103973	0.289894	-0.04238				4.33725	0.25112	0.424603	0.410176	0.364393
4.20582	-0.13588	0.115612	0.284611	-0.03847				4.34004	0.25401	0.4224	0.415098	0.362714
4.20861	-0.15108	0.114953	0.288648	-0.02056				4.34284	0.25252	0.424996	0.416034	0.363583
4.21141	-0.1515	0.127709	0.29472	-0.02954				4.34564	0.24859	0.421212	0.409896	0.36334
4.21421	-0.14928	0.138497	0.296488	-0.03422				4.34843	0.24701	0.420026	0.408314	0.359986
4.217	-0.15812	0.149942	0.293869	-0.03262				4.35123	0.25371	0.41916	0.409482	0.354138
4.2198	-0.16797	0.150481	0.298103	-0.02853				4.35403	0.2533	0.419065	0.405665	0.359216
4.2226	-0.17457	0.161379	0.298462	-0.03918				4.35682	0.25208	0.418586	0.412019	0.358058
4.22539	-0.17079	0.167984	0.30519	-0.03285				4.35962	0.25054	0.420646	0.412749	0.36215
4.22819	-0.18627	0.17379	0.295148	-0.03744				4.36242	0.24812	0.420187	0.409294	0.362115
4.23098	-0.17236	0.178421	0.30261	-0.02676				4.36521	0.24493	0.42393	0.414689	0.359672
4.23378	-0.17592	0.18562	0.302093	-0.03146				4.36801	0.25144	0.420967	0.40461	0.360664
4.23658	-0.18068	0.185904	0.298934	-0.02564				4.3708	0.25417	0.420686	0.412111	0.365132
4.23937	-0.18469	0.189891	0.292997	-0.01949				4.3736	0.25715	0.422199	0.408557	0.363262
4.24217	-0.19319	0.185033	0.292258	-0.03762				4.3764	0.25424	0.420838	0.404152	0.364629
4.24497	-0.19289	0.193472	0.28648	-0.03567				4.3792	0.25222	0.420327	0.408068	0.362228
4.24776	-0.20267	0.189224	0.289129	-0.02701				4.38199	0.24915	0.420327	0.410548	0.367778
4.25056	-0.20157	0.201138	0.279134	-0.02506				4.38479	0.24676	0.421189	0.407324	0.362776
4.25336	-0.20826	0.194389	0.283737	-0.03924				4.38758	0.25285	0.419824	0.401967	0.36193
4.25615	-0.20971	0.197631	0.284522	-0.0358				4.39038	0.25162	0.419937	0.404666	0.364749
4.25895	-0.218	0.200189	0.277339	-0.04036				4.39318	0.25248	0.422338	0.406054	0.362486
4.26175	-0.21288	0.206119	0.284377	-0.04052				4.39597	0.26167	0.417336	0.402406	0.362562
4.26454	-0.22101	0.200562	0.270916	-0.05714				4.39877	0.25282	0.419162	0.404911	0.362664
4.26734	-0.23287	0.201494	0.275224	-0.04209				4.40157	0.25318	0.420385	0.406684	0.362422
4.27013	-0.22672	0.207516	0.2705	-0.04787				4.40436	0.25615	0.420675	0.407056	0.356671
4.27293	-0.2265	0.197993	0.268415	-0.03125				4.40716	0.25577	0.420499	0.396623	0.363142
4.27573	-0.23594	0.189758	0.270793	-0.03989				4.40996	0.25766	0.423057	0.398867	0.367063
4.27852	-0.23955	0.20042	0.261867	-0.02941				4.41275	0.25927	0.420665	0.400428	0.363825
4.28132	-0.23543	0.189128	0.266883	-0.04531				4.41555	0.25782	0.422422	0.406646	0.35745
4.28412	-0.23894	0.184459	0.261636	-0.03274				4.41835	0.2519	0.420079	0.406701	0.361368
4.28691	-0.24458	0.187708	0.259579	-0.04667				4.42114	0.25652	0.420043	0.404439	0.360235
4.28971	-0.24039	0.183359	0.262932	-0.04069				4.42394	0.25268	0.421062	0.406608	0.365656
4.29251	-0.25282	0.17677	0.248957	-0.04478				4.42673	0.25595	0.421204	0.400632	0.366353
4.2953	-0.24255	0.186767	0.246634	-0.05114				4.42953	0.26008	0.42057	0.400996	0.369974
4.2981	-0.2446	0.175003	0.241545	-0.05198				4.43233	0.25888	0.42297	0.403182	0.367225
4.30089	-0.24425	0.167452	0.232218	-0.04656				4.43512	0.25985	0.420854	0.398245	0.362855
4.30369	-0.24496	0.162741	0.234995	-0.04867				4.43792	0.26387	0.423075	0.399672	0.362282
4.30649	-0.24327	0.160048	0.229347	-0.05257				4.44072	0.24704	0.42234	0.399494	0.364542
4.30928	-0.25664	0.153102	0.227744	-0.04723				4.44351	0.25201	0.419875	0.402744	0.365634
4.31208	-0.23288	0.149888	0.22271	-0.04002				4.44631	0.24887	0.417876	0.403889	0.366465
4.31488	-0.24503	0.15836	0.214924	-0.05627				4.44911	0.2586	0.42152	0.400259	0.367642
4.31767	-0.253	0.148302	0.217398	-0.04894				4.4519	0.26068	0.420479	0.395862	0.364295
4.32047	-0.24658	0.147474	0.206754	-0.04704				4.4547	0.2606	0.421606	0.40302	0.366506
4.32327	-0.25179	0.144068	0.202621	-0.04887				4.45749	0.25261	0.420854	0.400548	0.361902
4.32606	-0.24903	0.142856	0.19548	-0.05292				4.46029	0.25927	0.416815	0.398082	0.360206
4.32886	-0.26691	0.153903	0.196	-0.03801				4.46309	0.25992	0.414203	0.401692	0.361556
4.33165	-0.26119	0.145718	0.179064	-0.04059				4.46588	0.25466	0.409993	0.404513	0.362314
4.33445	-0.2534	0.142537	0.172908	-0.04366				4.46868	0.25961	0.409494	0.408663	0.362529
4.33725	-0.26492	0.142563	0.170612	-0.05095				4.47148	0.25516	0.414256	0.39841	0.360601
4.34004	-0.26235	0.137369	0.163219	-0.04717				4.47427	0.24786	0.418935	0.400003	0.36363
4.34284	-0.25948	0.132456	0.163347	-0.04508				4.47707	0.25105	0.416442	0.398675	0.364343
4.34564	-0.26517	0.12711	0.157181	-0.04424				4.47987	0.2499	0.421094	0.397594	0.355127
4.34843	-0.24669	0.13262	0.153035	-0.04367				4.48266	0.24911	0.414178	0.396569	0.364388
4.35123	-0.25943	0.122056	0.14173	-0.05376				4.48546	0.25086	0.411708	0.391094	0.36165
4.35403	-0.26125	0.123914	0.137155	-0.0508				4.48825	0.25403	0.411388	0.3988	0.360863
4.35682	-0.26957	0.120526	0.131265	-0.04991				4.49105	0.25254	0.414569	0.402031	0.362976
4.35962	-0.2653	0.119854	0.137112	-0.04937				4.49385	0.24952	0.417677	0.392685	0.359785
4.36242	-0.25819	0.10351	0.121832	-0.04989				4.49664	0.24159	0.415489	0.393565	0.356305
4.36521	-0.25393	0.11646	0.125608	-0.05446				4.49944	0.25101	0.416769	0.388459	0.360084
4.36801	-0.25464	0.106049	0.11476	-0.05179				4.50224	0.25196	0.413648	0.394192	0.360081
4.3708	-0.26141	0.094879	0.109772	-0.06236				4.50503	0.25099	0.414573	0.400365	0.35798
4.3736	-0.25731	0.100339	0.102618	-0.05082				4.50783	0.25135	0.411553	0.397918	0.357411
4.3764	-0.26757	0.100464	0.107821	-0.05044				4.51063	0.25194	0.411883	0.396128	0.364629
4.3792	-0.2692	0.096213	0.094086	-0.05389				4.51342	0.25265	0.414768	0.396367	0.363314
4.38199	-0.2704	0.103921	0.096743	-0.0498				4.51622	0.25406	0.414691	0.396233	0.360795
4.38479	-0.26163	0.091925	0.08407	-0.04563				4.51902	0.25285	0.412705	0.39503	0.359712
4.38758	-0.25955	0.098942	0.07994	-0.04268				4.52181	0.25214	0.415914	0.39652	0.358469
4.39038	-0.25332	0.08256	0.072905	-0.04568				4.52461	0.25646	0.41703	0.394752	0.36637
4.39318	-0.25273	0.088844	0.065655	-0.04323				4.5274	0.25345	0.418452	0.392164	0.363307
4.39597	-0.25306	0.085261	0.062363	-0.0175				4.5302	0.26045	0.414087	0.395298	0.360323
4.39877	-0.26001	0.076189	0.059992	-0.01844				4.533	0.25319	0.414716	0.39914	0.355592
4.40157	-0.25165	0.076525	0.049389	-0.02081				4.53579	0.25663	0.418284	0.395052	0.359982
4.40436	-0.24549	0.067066	0.043766	-0.02448				4.53859	0.25469	0.418931	0.396732	0.364966
4.40716	-0.25393	0.053418	0.03829	-0.02134				4.54139	0.26312	0.418513	0.399159	0.362552
4.40996	-0.24978	0.055133	0.020313	-0.01526				4.54418	0.25632	0.420334	0.393376	0.367025
4.41275	-0.24569	0.051699	0.025801	-0.02041				4.54698	0.2526	0.419114	0.39729	0.361428
4.41555	-0.24069	0.057596	0.008853	-0.0181				4.54978	0.25274	0.416714	0.396632	0.361625
4.41835	-0.24978	0.050485	0.006987	-0.01764				4.55257	0.25384	0.420508	0.390963	0.359326
4.42114	-0.24173	0.044724	0.006809	-0.01566				4.55537	0.26248	0.420074	0.385499	0.356433
4.42394	-0.23375	0.038188	-0.00649	-0.03587				4.55817	0.24868	0.419231	0.393838	0.360809
4.42673	-0.23931	0.0312	-0.01319	-0.0255				4.56096	0.25711	0.418938	0.388965	0.356977
4.42953	-0.23247	0.033157	-0.01987	-0.03039				4.56376	0.24887	0.418736	0.386952	0.355165
4.43233	-0.23751	0.014743	-0.03196	-0.04015				4.56656	0.25004	0.419124	0.399851	0.361796
4.43512	-0.22902	0.016275	-0.0327	-0.03687				4.56935	0.25306	0.418018	0.387218	0.362514
4.43792	-0.24142	0.034396	-0.03837	-0.03064				4.57215	0.24704	0.419658	0.397662	0.358618
4.44072	-0.23699	0.022801	-0.03713	-0.03753				4.57494	0.24676	0.415685	0.398264	0.362423
4.44351	-0.23078	0.013897	-0.05405	-0.03429				4.57774	0.23937	0.415384	0.399857	0.360246
4.44631	-0.23697	0.00865	-0.05065	-0.04446				4.58054	0.24432	0.417686	0.395581	0.356343
4.44911	-0.23062	0.011686	-0.0573	-0.04621				4.58333	0.24698	0.417789	0.394397	0.361307
4.4519	-0.21831	0.006333	-0.06963	-0.03893				4.58613	0.24371	0.415183	0.401362	0.357795
4.4547	-0.22838	0.003621	-0.06859	-0.03803				4.58893	0.24814	0.419469	0.393537	0.358275
4.45749	-0.23098	0.002236	-0.06912	-0.04739				4.59172	0.24598	0.420218	0.396911	0.364508
4.46029	-0.23334	-0.00691	-0.07965	-0.05453				4.59452	0.24987	0.420339	0.39732	0.361381
4.46309	-0.22827	-0.00199	-0.06779	-0.05177				4.59732	0.25095	0.418705	0.397408	0.357911
4.46588	-0.23315	-8.3e-05	-0.08841	-0.05127				4.60011	0.2478	0.420115	0.397191	0.360639
4.46868	-0.22569	-0.01267	-0.08437	-0.05143				4.60291	0.24537	0.419717	0.395598	0.356631
4.47148	-0.22648	-0.00303	-0.0771	-0.05918				4.60571	0.24928	0.422431	0.396325	0.35503
4.47427	-0.22188	-0.00824	-0.1049	-0.05976				4.6085	0.23798	0.420025	0.397191	0.359885
4.47707	-0.23455	-0.01424	-0.09469	-0.05456				4.6113	0.24211	0.420681	0.392114	0.360238
4.47987	-0.22269	-0.01706	-0.1148	-0.05878				4.61409	0.24334	0.420505	0.39247	0.36009
4.48266	-0.2265	-0.00862	-0.10873	-0.04214				4.61689	0.24554	0.419474	0.400817	0.359517
4.48546	-0.22102	-0.01895	-0.10444	-0.04175				4.61969	0.24226	0.423069	0.397216	0.358683
4.48825	-0.22138	-0.01702	-0.11933	-0.04077				4.62248	0.2433	0.419517	0.400585	0.359557
4.49105	-0.22062	-0.02786	-0.13317	-0.04737				4.62528	0.24398	0.418403	0.394126	0.362923
4.49385	-0.22059	-0.03332	-0.1275	-0.03743				4.62808	0.2405	0.417015	0.397666	0.356998
4.49664	-0.20708	-0.0461	-0.12229	-0.02994				4.63087	0.23581	0.417979	0.39583	0.355284
4.49944	-0.19701	-0.03485	-0.13334	-0.03674				4.63367	0.23717	0.419792	0.397802	0.360505
4.50224	-0.19693	-0.04568	-0.13921	-0.03201				4.63647	0.24065	0.420216	0.387782	0.357779
4.50503	-0.17538	-0.04234	-0.14841	-0.03722				4.63926	0.24462	0.414408	0.396256	0.358962
4.50783	-0.17551	-0.04221	-0.14153	-0.04254				4.64206	0.24023	0.418446	0.396147	0.35993
4.51063	-0.17322	-0.04256	-0.14041	-0.02688				4.64485	0.23566	0.417475	0.392543	0.362448
4.51342	-0.16288	-0.05674	-0.13933	-0.02863				4.64765	0.23995	0.419694	0.397078	0.355939
4.51622	-0.15024	-0.04728	-0.15304	-0.0406				4.65045	0.24231	0.418629	0.398505	0.35888
4.51902	-0.13067	-0.0559	-0.14978	-0.0494				4.65324	0.23857	0.420446	0.395852	0.353323
4.52181	-0.12381	-0.05449	-0.15436	-0.02895				4.65604	0.24031	0.419157	0.395911	0.358535
4.52461	-0.11966	-0.05222	-0.15177	-0.04826				4.65884	0.24136	0.418043	0.39656	0.355138
4.5274	-0.10913	-0.05523	-0.14191	-0.02834				4.66163	0.24124	0.416784	0.396856	0.360806
4.5302	-0.10229	-0.054	-0.14808	-0.04205				4.66443	0.23566	0.415689	0.403196	0.357674
4.533	-0.0885	-0.07575	-0.16175	-0.02836				4.66723	0.23584	0.409439	0.395288	0.359265
4.53579	-0.09003	-0.06802	-0.14733	-0.03382				4.67002	0.23889	0.413232	0.396444	0.365018
4.53859	-0.07516	-0.06841	-0.15676	-0.03596				4.67282	0.23086	0.418409	0.404687	0.362424
4.54139	-0.05201	-0.06336	-0.16437	-0.03743				4.67561	0.23724	0.415721	0.402225	0.36861
4.54418	-0.04308	-0.08127	-0.15252	-0.0402				4.67841	0.23499	0.41108	0.403159	0.362163
4.54698	-0.03217	-0.07993	-0.147	-0.02624				4.68121	0.2333	0.413135	0.397952	0.368063
4.54978	-0.02518	-0.07952	-0.16935	-0.03076				4.684	0.23692	0.412298	0.399608	0.365176
4.55257	-0.01148	-0.08904	-0.16584	-0.03351				4.6868	0.23639	0.414501	0.392042	0.364141
4.55537	0.003263	-0.07882	-0.15743	-0.03279				4.6896	0.23476	0.414559	0.394904	0.362988
4.55817	0.011131	-0.09586	-0.16659	-0.03732				4.69239	0.23072	0.413681	0.391744	0.361086
4.56096	0.027486	-0.08882	-0.14755	-0.04802				4.69519	0.22729	0.411068	0.394186	0.365182
4.56376	0.038477	-0.10443	-0.17491	-0.03246				4.69799	0.2294	0.41374	0.393539	0.366411
4.56656	0.053053	-0.09607	-0.17802	-0.05223				4.70078	0.22644	0.413748	0.391634	0.370538
4.56935	0.057576	-0.09658	-0.18685	-0.04579				4.70358	0.22052	0.409742	0.398443	0.368184
4.57215	0.074406	-0.10423	-0.18238	-0.04689				4.70638	0.2326	0.416295	0.398335	0.360867
4.57494	0.091661	-0.10216	-0.18896	-0.0549				4.70917	0.23056	0.412866	0.395771	0.359845
4.57774	0.105721	-0.10941	-0.18465	-0.04081				4.71197	0.23165	0.414232	0.392381	0.361098
4.58054	0.108466	-0.11649	-0.17228	-0.04548				4.71476	0.23264	0.413251	0.396544	0.365032
4.58333	0.126235	-0.09642	-0.17544	-0.04321				4.71756	0.23102	0.417	0.398551	0.363225
4.58613	0.137774	-0.11228	-0.17606	-0.04431				4.72036	0.23297	0.415662	0.388924	0.364784
4.58893	0.144358	-0.11738	-0.17657	-0.0439				4.72315	0.22596	0.419781	0.399436	0.362562
4.59172	0.146204	-0.10593	-0.19062	-0.03785				4.72595	0.22855	0.420045	0.39021	0.362406
4.59452	0.158549	-0.12341	-0.1994	-0.02469				4.72875	0.22159	0.421028	0.396921	0.36177
4.59732	0.172021	-0.1227	-0.18575	-0.0359				4.73154	0.22797	0.418684	0.398602	0.365642
4.60011	0.182273	-0.12091	-0.18298	-0.025				4.73434	0.23249	0.418996	0.39882	0.364766
4.60291	0.196974	-0.1282	-0.18072	-0.01425				4.73714	0.22895	0.418639	0.398267	0.361885
4.60571	0.204416	-0.12605	-0.19371	-0.02149				4.73993	0.22556	0.421468	0.403174	0.362493
4.6085	0.199915	-0.12918	-0.18693	-0.00044				4.74273	0.22464	0.420891	0.395218	0.362871
4.6113	0.211314	-0.12558	-0.1771	-0.00867				4.74553	0.22778	0.421806	0.399491	0.36329
4.61409	0.219174	-0.12611	-0.19274	-0.0108				4.74832	0.22366	0.423222	0.395997	0.364616
4.61689	0.216827	-0.12107	-0.18422	-0.01893				4.75112	0.22789	0.420242	0.404085	0.359198
4.61969	0.216451	-0.12268	-0.18084	-0.01056				4.75392	0.23211	0.422414	0.397907	0.363287
4.62248	0.225152	-0.09764	-0.18692	-0.00852				4.75671	0.22233	0.420653	0.403616	0.362009
4.62528	0.223447	-0.11668	-0.1732	-0.01567				4.75951	0.22459	0.421446	0.397448	0.364244
4.62808	0.222967	-0.10254	-0.1916	-0.01215				4.7623	0.2225	0.420854	0.398193	0.361455
4.63087	0.223003	-0.09899	-0.18055	-0.00687				4.7651	0.22674	0.41994	0.398401	0.362787
4.63367	0.226945	-0.09296	-0.18256	-0.02212				4.7679	0.22648	0.417644	0.406259	0.36177
4.63647	0.219782	-0.08683	-0.17863	-0.0328				4.77069	0.22098	0.423395	0.40529	0.360242
4.63926	0.226266	-0.08232	-0.18276	-0.02868				4.77349	0.22351	0.425601	0.404312	0.357921
4.64206	0.224916	-0.07155	-0.18345	-0.01236				4.77629	0.22082	0.423514	0.400806	0.360902
4.64485	0.219254	-0.07515	-0.19388	-0.02199				4.77908	0.22975	0.424835	0.398829	0.361929
4.64765	0.219119	-0.05229	-0.19249	-0.0144				4.78188	0.22026	0.423421	0.39799	0.363095
4.65045	0.214917	-0.0437	-0.18859	-0.02946				4.78468	0.23048	0.419204	0.395887	0.361303
4.65324	0.218817	-0.05601	-0.18128	-0.02885				4.78747	0.22313	0.422292	0.395106	0.359127
4.65604	0.213237	-0.027	-0.1794	-0.03262				4.79027	0.22694	0.419246	0.396679	0.360923
4.65884	0.214586	-0.00893	-0.18956	-0.02584				4.79307	0.22248	0.422239	0.389629	0.360249
4.66163	0.209194	-0.01113	-0.17802	-0.04126				4.79586	0.2193	0.423559	0.402052	0.360609
4.66443	0.213593	-0.00232	-0.18704	-0.03133				4.79866	0.21909	0.421383	0.402577	0.360957
4.66723	0.21176	0.011242	-0.19569	-0.03462				4.80145	0.2231	0.421541	0.400058	0.356025
4.67002	0.208422	0.020294	-0.18887	-0.01954				4.80425	0.22147	0.420191	0.406045	0.357098
4.67282	0.204079	0.022688	-0.1919	-0.02656				4.80705	0.22655	0.422995	0.404362	0.35935
4.67561	0.199315	0.031433	-0.19058	-0.03348				4.80984	0.22269	0.422452	0.40465	0.352315
4.67841	0.192923	0.053089	-0.19759	-0.03684				4.81264	0.22759	0.420394	0.408194	0.360685
4.68121	0.188599	0.064187	-0.20325	-0.03108				4.81544	0.22641	0.420507	0.408199	0.363875
4.684	0.19399	0.062667	-0.19265	-0.03463				4.81823	0.22708	0.415615	0.410605	0.358224
4.6868	0.197887	0.087702	-0.19568	-0.03264				4.82103	0.22874	0.418966	0.412421	0.360015
4.6896	0.190166	0.087156	-0.18202	-0.02485				4.82383	0.23265	0.415425	0.409317	0.355487
4.69239	0.18543	0.104498	-0.18791	-0.01993				4.82662	0.22511	0.416627	0.409294	0.356258
4.69519	0.18301	0.110454	-0.20081	-0.01547				4.82942	0.22369	0.41409	0.404973	0.360724
4.69799	0.188133	0.118613	-0.2012	-0.0193				4.83221	0.22936	0.415778	0.408282	0.356704
4.70078	0.178846	0.118015	-0.19639	-0.0222				4.83501	0.23642	0.417272	0.411519	0.357376
4.70358	0.167953	0.129768	-0.20025	-0.01977				4.83781	0.22851	0.412723	0.40609	0.35767
4.70638	0.173836	0.147011	-0.19964	-0.02				4.8406	0.22948	0.415364	0.407543	0.35584
4.70917	0.165173	0.133711	-0.19496	-0.0139				4.8434	0.22429	0.414958	0.404268	0.354908
4.71197	0.162952	0.14739	-0.18636	-0.01975				4.8462	0.22766	0.417582	0.400533	0.356852
4.71476	0.154424	0.148789	-0.18056	-0.01833				4.84899	0.23202	0.416487	0.408378	0.358152
4.71756	0.153948	0.159069	-0.18989	-0.01886				4.85179	0.23238	0.414621	0.404776	0.360265
4.72036	0.148233	0.153236	-0.18274	-0.00906				4.85459	0.22905	0.413523	0.404022	0.361887
4.72315	0.142001	0.169776	-0.20579	-0.01461				4.85738	0.23396	0.412405	0.405872	0.356961
4.72595	0.142497	0.171855	-0.19912	-0.02205				4.86018	0.23078	0.417347	0.404651	0.355446
4.72875	0.136779	0.166278	-0.19932	-0.02432				4.86297	0.23252	0.413114	0.405536	0.358752
4.73154	0.133258	0.156866	-0.19877	-0.01426				4.86577	0.22348	0.414744	0.406068	0.358809
4.73434	0.127874	0.157336	-0.19545	-0.02076				4.86857	0.22735	0.418652	0.404523	0.357052
4.73714	0.123199	0.14819	-0.19277	-0.0287				4.87136	0.24014	0.418808	0.402894	0.35872
4.73993	0.123159	0.142734	-0.19643	-0.03143				4.87416	0.23988	0.414295	0.413428	0.360399
4.74273	0.122094	0.134548	-0.19619	-0.03297				4.87696	0.23701	0.416404	0.406795	0.356602
4.74553	0.118531	0.140102	-0.20406	-0.02177				4.87975	0.23313	0.41762	0.405372	0.359816
4.74832	0.114922	0.137718	-0.1899	-0.02297				4.88255	0.23529	0.41817	0.404068	0.35918
4.75112	0.115224	0.127774	-0.19546	-0.02939				4.88535	0.23573	0.421334	0.404149	0.361782
4.75392	0.111682	0.112511	-0.19642	-0.02718				4.88814	0.23948	0.423188	0.401005	0.362489
4.75671	0.108254	0.119415	-0.19747	-0.02604				4.89094	0.23498	0.421089	0.4063	0.358444
4.75951	0.104392	0.108563	-0.19876	-0.01636				4.89374	0.23612	0.419566	0.405505	0.358717
4.7623	0.097035	0.111662	-0.18902	-0.02163				4.89653	0.23873	0.418417	0.407655	0.356644
4.7651	0.103549	0.100723	-0.18218	-0.01557				4.89933	0.22944	0.419339	0.407041	0.363658
4.7679	0.102956	0.095109	-0.19115	-0.03716				4.90212	0.23596	0.421742	0.407247	0.360778
4.77069	0.102054	0.091663	-0.18655	-0.022				4.90492	0.24047	0.420789	0.405052	0.361341
4.77349	0.098119	0.085722	-0.18864	-0.03466				4.90772	0.24398	0.419225	0.407056	0.366115
4.77629	0.09696	0.075784	-0.18191	-0.03529				4.91052	0.24347	0.419697	0.408246	0.361019
4.77908	0.095548	0.091998	-0.17861	-0.04041				4.91331	0.25002	0.419172	0.397534	0.362583
4.78188	0.093943	0.065238	-0.18453	-0.04233				4.91611	0.25601	0.427915	0.403309	0.365352
4.78468	0.094818	0.073037	-0.18034	-0.05597				4.9189	0.24651	0.423386	0.401368	0.366725
4.78747	0.088568	0.063628	-0.16766	-0.03323				4.9217	0.24766	0.426676	0.407412	0.368788
4.79027	0.08429	0.063885	-0.18531	-0.0323				4.9245	0.25635	0.424416	0.401058	0.365673
4.79307	0.086925	0.059161	-0.18012	-0.04178				4.92729	0.2547	0.420189	0.405382	0.367614
4.79586	0.078096	0.03662	-0.173	-0.03708				4.93009	0.24987	0.426883	0.407125	0.362897
4.79866	0.077444	0.030267	-0.18455	-0.03439				4.93289	0.24901	0.426422	0.405256	0.363932
4.80145	0.07198	0.029314	-0.16947	-0.03596				4.93568	0.24826	0.424366	0.402131	0.363571
4.80425	0.076995	0.015452	-0.17679	-0.03045				4.93848	0.2535	0.424381	0.399159	0.370309
4.80705	0.07907	0.021618	-0.16706	-0.04069				4.94128	0.25659	0.425406	0.40307	0.367407
4.80984	0.073211	0.021159	-0.16399	-0.02335				4.94407	0.25061	0.426178	0.404268	0.361051
4.81264	0.079938	0.009267	-0.17255	-0.03226				4.94687	0.25157	0.425216	0.404802	0.364259
4.81544	0.07539	0.010384	-0.16195	-0.03333				4.94966	0.25227	0.422068	0.398804	0.363325
4.81823	0.078239	0.003144	-0.15148	-0.02013				4.95246	0.25021	0.422198	0.40498	0.361181
4.82103	0.071556	-0.00127	-0.15961	-0.02071				4.95526	0.25213	0.426161	0.395482	0.363436
4.82383	0.077014	0.007586	-0.14925	-0.02641				4.95805	0.2507	0.422358	0.403259	0.361889
4.82662	0.070652	-0.00292	-0.14691	-0.01503				4.96085	0.24877	0.421195	0.404419	0.365066
4.82942	0.078453	-0.01443	-0.14624	-0.0084				4.96365	0.25117	0.42303	0.403717	0.362604
4.83221	0.070531	-0.01462	-0.14039	-0.01279				4.96644	0.26097	0.419581	0.402007	0.365998
4.83501	0.073391	-0.02214	-0.13489	0.001697				4.96924	0.25536	0.421905	0.407168	0.361359
4.83781	0.064512	-0.02278	-0.13058	-0.01635				4.97204	0.25428	0.422985	0.407996	0.359206
4.8406	0.063812	-0.01895	-0.13635	-0.01273				4.97483	0.24735	0.422985	0.402829	0.356893
4.8434	0.06114	-0.03708	-0.12824	-0.00609				4.97763	0.25132	0.420274	0.407674	0.357591
4.8462	0.065766	-0.02812	-0.13597	-0.01978				4.98043	0.25234	0.41882	0.408157	0.362534
4.84899	0.067457	-0.04529	-0.12711	-0.01334				4.98322	0.25065	0.419673	0.402717	0.359605
4.85179	0.06549	-0.0412	-0.12612	-0.02363				4.98602	0.24362	0.422681	0.400953	0.360586
4.85459	0.065473	-0.05459	-0.11742	-0.02437				4.98881	0.24556	0.420639	0.402954	0.363466
4.85738	0.060158	-0.06461	-0.12316	-0.0095				4.99161	0.25241	0.416944	0.399836	0.359373
4.86018	0.063995	-0.04355	-0.12273	-0.01194				4.99441	0.26061	0.415894	0.401147	0.361266
4.86297	0.069722	-0.05793	-0.11775	-0.017				4.9972	0.25982	0.423004	0.398506	0.358631
4.86577	0.071694	-0.0519	-0.12657	-0.04009				5	0.25177	0.422764	0.401101	0.358122
4.86857	0.079345	-0.04713	-0.13368	-0.03097
4.87136	0.085458	-0.04886	-0.13045	-0.02415
4.87416	0.079883	-0.05138	-0.11745	-0.01551
4.87696	0.088106	-0.04621	-0.11511	-0.02519
4.87975	0.09338	-0.03555	-0.11401	-0.02258
4.88255	0.09767	-0.05392	-0.11547	-0.02079
4.88535	0.099512	-0.04539	-0.11778	-0.03008
4.88814	0.103993	-0.03224	-0.11918	-0.02638
4.89094	0.112091	-0.02594	-0.11523	-0.01619
4.89374	0.11183	-0.01804	-0.11675	-0.02093
4.89653	0.109272	-0.01356	-0.10977	-0.02555
4.89933	0.11517	-0.01697	-0.10327	-0.02138
4.90212	0.265728	0.236276	-0.11116	-0.01893
4.90492	0.253849	0.229331	-0.08391	-0.02737
4.90772	0.240096	0.228156	-0.09317	-0.00971
4.91052	0.238047	0.22377	-0.08382	-0.00838
4.91331	0.226367	0.223451	-0.08403	-0.01821
4.91611	0.215911	0.210192	-0.10602	-0.00824
4.9189	0.197712	0.194513	-0.09948	-0.00971
4.9217	0.195975	0.186064	-0.12128	-0.01559
4.9245	0.182726	0.18572	-0.10616	-0.00924
4.92729	0.173355	0.180428	-0.12355	-0.00188
4.93009	0.163669	0.165815	-0.11525	-0.02119
4.93289	0.156179	0.155868	-0.12711	0.001295
4.93568	0.139412	0.141915	-0.13858	-0.00608
4.93848	0.123846	0.134274	-0.12948	-0.00603
4.94128	0.118291	0.125772	-0.14598	-0.02362
4.94407	0.104645	0.112936	-0.15442	-0.02772
4.94687	0.09465	0.112507	-0.15966	-0.01142
4.94966	0.084769	0.093111	-0.15348	-0.02195
4.95246	0.077871	0.093269	-0.15199	-0.01505
4.95526	0.06924	0.075521	-0.15336	-0.02164
4.95805	0.058405	0.071716	-0.15236	-0.01415
4.96085	0.046355	0.05745	-0.16471	-0.02242
4.96365	0.030364	0.058296	-0.16837	-0.03579
4.96644	0.03258	0.037399	-0.16068	-0.02623
4.96924	0.027176	0.022906	-0.18133	-0.03358
4.97204	0.017847	0.015111	-0.1772	-0.03308
4.97483	0.010803	0.011084	-0.1747	-0.04135
4.97763	0.009267	-0.00569	-0.17731	-0.0205
4.98043	-0.00391	-0.01773	-0.1859	-0.02671
4.98322	-0.00861	-0.00996	-0.19362	-0.03827
4.98602	-0.01568	-0.01655	-0.19311	-0.02568
4.98881	-0.01291	-0.01812	-0.20463	-0.02972
4.99161	-0.01492	-0.0374	-0.20389	-0.02361
4.99441	-0.02831	-0.04292	-0.19842	-0.02184
4.9972	-0.02309	-0.04736	-0.18565	-0.01734
5	-0.03624	-0.06609	-0.20016	-0.01926
5.0028	-0.03593	-0.05258	-0.18507	-0.03138
5.00559	-0.02848	-0.07156	-0.17283	-0.02418
5.00839	-0.03625	-0.07597	-0.19192	-0.02676
5.01119	-0.05737	-0.07536	-0.19893	-0.02372
5.01398	-0.05024	-0.08795	-0.18815	-0.0239
5.01678	-0.05694	-0.09559	-0.17969	-0.02511
5.01957	-0.06407	-0.07772	-0.1794	-0.02854
5.02237	-0.07303	-0.08932	-0.19754	-0.02724
5.02517	-0.06832	-0.10064	-0.18447	-0.04395
5.02796	-0.084	-0.09925	-0.19655	-0.03208
5.03076	-0.0932	-0.08721	-0.19927	-0.03476
5.03356	-0.09777	-0.11398	-0.18583	-0.03689
5.03635	-0.11143	-0.10747	-0.20028	-0.04505
5.03915	-0.11642	-0.11837	-0.21005	-0.04505
5.04195	-0.12348	-0.1303	-0.19991	-0.03127
5.04474	-0.13061	-0.165	-0.19038	-0.05094
5.04754	-0.13665	-0.18487	-0.20031	-0.04232
5.05034	-0.13654	-0.17351	-0.21312	-0.03066
5.05313	-0.14733	-0.164	-0.21597	-0.03965
5.05593	-0.15853	-0.16334	-0.21941	-0.0379
5.05872	-0.16391	-0.17049	-0.22707	-0.05291
5.06152	-0.16113	-0.16431	-0.21463	-0.055
5.06432	-0.17829	-0.1663	-0.22466	-0.05384
5.06711	-0.1812	-0.15749	-0.20967	-0.06702
5.06991	-0.18405	-0.15662	-0.22849	-0.05065
5.07271	-0.19938	-0.17147	-0.22388	-0.03129
5.0755	-0.2025	-0.17245	-0.22966	-0.046
5.0783	-0.20375	-0.19499	-0.23619	-0.04354
5.0811	-0.21414	-0.18769	-0.22163	-0.03179
5.08389	-0.21691	-0.18615	-0.2398	-0.02827
5.08669	-0.23025	-0.19236	-0.2362	-0.02305
5.08948	-0.23035	-0.19131	-0.23311	-0.03117
5.09228	-0.24055	-0.19688	-0.23893	-0.0281
5.09508	-0.23896	-0.19705	-0.23204	-0.02566
5.09788	-0.25151	-0.2007	-0.22744	-0.02456
5.10067	-0.26056	-0.18125	-0.22554	-0.03137
5.10347	-0.2488	-0.18907	-0.24605	-0.02265
5.10626	-0.25274	-0.19224	-0.22218	-0.03308
5.10906	-0.26083	-0.19876	-0.20772	-0.0366
5.11186	-0.25221	-0.19894	-0.19928	-0.02193
5.11465	-0.25146	-0.20852	-0.20454	-0.02493
5.11745	-0.24854	-0.21744	-0.21669	-0.03046
5.12025	-0.25373	-0.2233	-0.21778	-0.02607
5.12304	-0.25736	-0.23496	-0.23134	-0.03051
5.12584	-0.26459	-0.23823	-0.22118	-0.02549
5.12864	-0.26645	-0.2303	-0.21494	-0.02666
5.13143	-0.27065	-0.24844	-0.20873	-0.02042
5.13423	-0.26579	-0.25231	-0.21463	-0.02336
5.13703	-0.26596	-0.25516	-0.21614	-0.03564
5.13982	-0.2705	-0.26731	-0.20285	-0.03958
5.14262	-0.26724	-0.27414	-0.21545	-0.03533
5.14541	-0.26959	-0.27298	-0.21624	-0.03978
5.14821	-0.2689	-0.25547	-0.20618	-0.05138
5.15101	-0.26376	-0.285	-0.21837	-0.03384
5.1538	-0.26321	-0.29469	-0.21323	-0.04431
5.1566	-0.26494	-0.28613	-0.20542	-0.03628
5.1594	-0.26872	-0.29666	-0.22121	-0.0424
5.16219	-0.28269	-0.31048	-0.22864	-0.03832
5.16499	-0.27258	-0.29459	-0.21079	-0.0432
5.16779	-0.2706	-0.31819	-0.21339	-0.04653
5.17058	-0.26932	-0.3175	-0.22842	0.393951
5.17338	-0.27795	-0.33175	-0.20995	0.389683
5.17617	-0.27598	-0.33394	-0.22168	0.386335
5.17897	-0.2817	-0.3492	-0.23736	0.38049
5.18177	-0.27583	-0.34878	-0.23091	0.372604
5.18456	-0.27634	-0.33741	-0.22823	0.366938
5.18736	-0.279	-0.34316	-0.23074	0.363477
5.19016	-0.27036	-0.3717	-0.22575	0.360792
5.19295	-0.26271	-0.3563	-0.22724	0.354874
5.19575	-0.27151	-0.35924	-0.23386	0.348264
5.19855	-0.26069	-0.35922	-0.2286	0.346606
5.20134	-0.24076	-0.35216	-0.22862	0.343716
5.20414	-0.2394	-0.3578	-0.22995	0.342745
5.20693	-0.25257	-0.34943	-0.23491	0.340671
5.20973	-0.23487	-0.37171	-0.24519	0.324932
5.21253	-0.23105	-0.36161	-0.24083	0.329772
5.21532	-0.23691	-0.37206	-0.23117	0.322703
5.21812	-0.24071	-0.36357	-0.23226	0.324374
5.22092	-0.22979	-0.37281	-0.24356	0.315402
5.22371	-0.2356	-0.38649	-0.24376	0.313606
5.22651	-0.21701	-0.3743	-0.22994	0.307394
5.22931	-0.21485	-0.36879	-0.23663	0.311554
5.2321	-0.21613	-0.39056	-0.24716	0.309176
5.2349	-0.20954	-0.3853	-0.23329	0.302753
5.2377	-0.21632	-0.40664	-0.23803	0.305773
5.24049	-0.20858	-0.40134	-0.24629	0.307339
5.24329	-0.20653	-0.37217	-0.24317	0.305454
5.24608	-0.20746	-0.36534	-0.24984	0.30158
5.24888	-0.18795	-0.35371	-0.24022	0.301605
5.25168	-0.18173	-0.37434	-0.23612	0.290276
5.25447	-0.18654	-0.36132	-0.23525	0.292033
5.25727	-0.18608	-0.34976	-0.23762	0.289614
5.26007	-0.18548	-0.36675	-0.22871	0.286926
5.26286	-0.19259	-0.34972	-0.24001	0.283233
5.26566	-0.18443	-0.36233	-0.21517	0.275055
5.26846	-0.18318	-0.37031	-0.21287	0.271463
5.27125	-0.17078	-0.34768	-0.19979	0.25878
5.27405	-0.17557	-0.36003	-0.21646	0.248227
5.27685	-0.17067	-0.33136	-0.21588	0.236112
5.27964	-0.16858	-0.33131	-0.20407	0.24145
5.28244	-0.16877	-0.34585	-0.20618	0.22572
5.28524	-0.16208	-0.35277	-0.20771	0.21727
5.28803	-0.16316	-0.34787	-0.19742	0.206998
5.29083	-0.15909	-0.35931	-0.17796	0.215627
5.29362	-0.15622	-0.3536	-0.16548	0.20946
5.29642	-0.14431	-0.34646	-0.16321	0.201004
5.29922	-0.14837	-0.37068	-0.16088	0.1848
5.30201	-0.14621	-0.36684	-0.1482	0.182915
5.30481	-0.13843	-0.37354	-0.15568	0.180765
5.30761	-0.13315	-0.39229	-0.14625	0.177116
5.3104	-0.12481	-0.38177	-0.12525	0.157406
5.3132	-0.13198	-0.37447	-0.14112	0.156756
5.316	-0.11728	-0.35546	-0.12168	0.149341
5.31879	-0.10921	-0.36688	-0.13438	0.143469
5.32159	-0.10261	-0.36698	-0.11184	0.151952
5.32439	-0.09359	-0.37166	-0.10348	0.133344
5.32718	-0.09207	-0.36127	-0.10944	0.137134
5.32998	-0.09152	-0.3561	-0.10359	0.12914
5.33277	-0.09378	-0.35797	-0.0932	0.127843
5.33557	-0.08698	-0.35303	-0.0986	0.119144
5.33837	-0.08571	-0.34129	-0.09409	0.110973
5.34116	-0.07347	-0.34992	-0.091	0.108937
5.34396	-0.07271	-0.34078	-0.08919	0.094101
5.34676	-0.06997	-0.34684	-0.09332	0.097449
5.34955	-0.061	-0.34578	-0.08931	0.092756
5.35235	-0.06106	-0.34067	-0.08104	0.104035
5.35515	-0.05288	-0.33227	-0.08163	0.086911
5.35794	-0.045	-0.31842	-0.07703	0.091741
5.36074	-0.03796	-0.32216	-0.06881	0.083205
5.36353	-0.03173	-0.3132	-0.06103	0.081681
5.36633	-0.02709	-0.32274	-0.06524	0.078149
5.36913	-0.02351	-0.28958	-0.04407	0.077787
5.37192	-0.02684	-0.27349	-0.04652	0.066438
5.37472	-0.026	-0.26402	-0.04113	0.062787
5.37752	-0.02409	-0.26613	-0.03336	0.055701
5.38031	-0.02657	-0.25868	-0.01514	0.044126
5.38311	-0.02867	-0.26837	-0.02058	0.048882
5.38591	-0.02911	-0.26541	-0.00244	0.057665
5.3887	-0.02383	-0.24032	0.004061	0.054998
5.3915	-0.02698	-0.24822	-0.00057	0.048854
5.39429	-0.02854	-0.22857	-0.00534	0.042406
5.39709	-0.03522	-0.22683	0.005424	0.045575
5.39989	-0.0393	-0.21335	0.012284	0.03957
5.40268	-0.04453	-0.19198	0.018864	0.033487
5.40548	-0.04974	-0.19693	0.039645	0.020255
5.40828	-0.04955	-0.17217	0.041904	0.01649
5.41107	-0.05347	-0.16718	0.027778	0.023808
5.41387	-0.04282	-0.16507	0.040615	0.016362
5.41667	-0.05421	-0.16303	0.047952	0.01965
5.41946	-0.04341	-0.16392	0.064245	0.009935
5.42226	-0.05218	-0.155	0.062997	0.015193
5.42506	-0.0609	-0.15088	0.06744	0.001402
5.42785	-0.06203	-0.13287	0.086524	0.007898
5.43065	-0.06191	-0.12726	0.081857	0.00409
5.43344	-0.06137	-0.11097	0.086914	-0.00567
5.43624	-0.06291	-0.08336	0.095905	0.003013
5.43904	-0.06081	-0.07039	0.104958	0.000413
5.44183	-0.07061	-0.08682	0.098651	-0.01602
5.44463	-0.06414	-0.06533	0.109592	-0.00708
5.44743	-0.07393	-0.05535	0.108552	-0.02426
5.45022	-0.0785	-0.04261	0.098725	-0.02065
5.45302	-0.07447	-0.02795	0.101372	-0.02488
5.45582	-0.06759	-0.02728	0.116049	-0.0416
[truncated: 10,565 more rows]

## Sheet: Fig. 1f
ID	Treatment	Weight (mg)	KYNA (nM)*	KYNA pmole/mg	KYN (nM)*	KYN pmole/mg
20220215_04	VEH	19	0.375	0.00394737	7.928	0.0834497
20220215_12	VEH	18	0.976	0.0108444	12.761	0.14179
20220215_20	VEH	20	0.52	0.0052	7.349	0.0734942
20220215_28	VEH	24	0.688	0.00573333	9.704	0.0808646
20220215_42	VEH	15	0.784	0.0104533	10.582	0.141092
20220215_08	CNO	24	1.464	0.0122	6.78	0.0565019
20220215_16	CNO	20	1.336	0.01336	8.305	0.0830471
20220215_24	CNO	20	1.632	0.01632	8.915	0.0891496
20220215_32	CNO	18	0.915	0.0101667	4.824	0.0535976
20220215_36	CNO	19	1.369	0.0144105	5.034	0.0529918
ID: pooled PFC from two animals
* concentration determined in injected solution

## Sheet: Fig. 1h
time (min)	506 RLP
0.00139	-0.0147325
0.00278	0.0851577
0.00417	0.135317
0.00556	0.15477
0.00694	0.153285
0.00833	0.128705
0.00972	0.125066
0.01111	0.0932953
0.0125	0.0832575
0.01389	0.0682673
0.01528	0.0578268
0.01667	0.0626852
0.01806	0.060329
0.01944	0.0511676
0.02083	0.054413
0.02222	0.027634
0.02361	0.0424421
0.025	0.0391175
0.02639	0.0328599
0.02778	0.0360247
0.02917	0.0345524
0.03056	0.0207148
0.03194	0.0360912
0.03333	0.0271978
0.03472	0.0200129
0.03611	0.0379968
0.0375	0.0143998
0.03889	0.0172412
0.04028	0.02909
0.04167	0.0208749
0.04306	0.026362
0.04444	0.0276002
0.04583	0.034393
0.04722	0.0255587
0.04861	0.0088587
0.05	0.0183342
0.05139	0.0131316
0.05278	0.0232926
0.05417	0.0150134
0.05556	0.0151907
0.05694	0.0342707
0.05833	0.0356626
0.05972	0.0233229
0.06111	0.0307472
0.0625	0.0171568
0.06389	0.0291275
0.06528	0.0422489
0.06667	0.0383094
0.06806	0.0636097
0.06944	0.0511425
0.07083	0.0555809
0.07222	0.0511998
0.07361	0.0407004
0.075	0.0342855
0.07639	0.028066
0.07778	0.0342818
0.07917	0.0425478
0.08056	0.034682
0.08194	0.0317507
0.08333	0.0226703
0.08472	0.0157302
0.08611	0.0213625
0.0875	0.0307696
0.08889	0.036394
0.09028	0.030848
0.09167	0.0944474
0.09306	0.154878
0.09444	0.144878
0.09583	0.125029
0.09722	0.114381
0.09861	0.0918781
0.1	0.0591658
0.10139	0.0591306
0.10278	0.0628249
0.10417	0.0556482
0.10556	0.0387908
0.10694	0.0340185
0.10833	0.0294945
0.10972	0.0269005
0.11111	0.0299698
0.1125	0.0345598
0.11389	0.0352225
0.11528	0.0378975
0.11667	0.0456171
0.11806	0.0352595
0.11944	0.020074
0.12083	0.0236186
0.12222	0.0251925
0.12361	0.0262904
0.125	0.0289401
0.12639	0.0284564
0.12778	0.0336623
0.12917	0.034582
0.13056	0.0366375
0.13194	0.0284489
0.13333	0.0207377
0.13472	0.0472219
0.13611	0.043647
0.1375	0.0412999
0.13889	0.0472941
0.14028	0.0304894
0.14167	0.0228867
0.14306	0.0210235
0.14444	0.0267575
0.14583	0.0143612
0.14722	0.0166112
0.14861	0.0150828
0.15	0.0024328
0.15139	0.0255965
0.15278	0.0165382
0.15417	0.032819
0.15556	0.0129419
0.15694	0.0269946
0.15833	0.0346302
0.15972	0.0319444
0.16111	0.0288427
0.1625	0.0365416
0.16389	0.0186597
0.16528	0.0279571
0.16667	0.0256795
0.16806	0.031963
0.16944	0.0404406
0.17083	0.025302
0.17222	0.0247843
0.17361	0.0290076
0.175	0.0255247
0.17639	0.0232054
0.17778	0.0308778
0.17917	0.0348746
0.18056	0.0334841
0.18194	0.0263658
0.18333	0.033135
0.18472	0.0162267
0.18611	0.0202877
0.1875	0.004517
0.18889	0.0067808
0.19028	0.0046352
0.19167	0.0139401
0.19306	0.0110173
0.19444	0.0234367
0.19583	0.0225032
0.19722	0.0338516
0.19861	0.0263055
0.2	0.0243721
0.20139	0.0371684
0.20278	0.0233153
0.20417	0.0388312
0.20556	0.0289139
0.20694	0.0080693
0.20833	0.0242926
0.20972	0.0170761
0.21111	0.0205928
0.2125	0.0265993
0.21389	0.0238308
0.21528	0.0242321
0.21667	0.0248599
0.21806	0.020261
0.21944	0.0264185
0.22083	0.0300334
0.22222	0.0280209
0.22361	0.0169225
0.225	0.0364493
0.22639	0.0246066
0.22778	0.0236527
0.22917	0.0168918
0.23056	0.032313
0.23194	0.0269156
0.23333	0.0292961
0.23472	0.0338145
0.23611	0.0217696
0.2375	0.0239406
0.23889	0.0146584
0.24028	0.0216821
0.24167	0.0169494
0.24306	0.0162728
0.24444	0.0190806
0.24583	0.0183648
0.24722	0.0141372
0.24861	0.0249166
0.25	0.0300109
0.25139	0.0271339
0.25278	0.0245461
0.25417	0.0245272
0.25556	0.0203869
0.25694	0.014724
0.25833	0.0132594
0.25972	0.0334359
0.26111	0.0214652
0.2625	0.0292436
0.26389	0.0196616
0.26528	0.0216745
0.26667	0.0084641
0.26806	0.0186865
0.26944	0.0175751
0.27083	0.0423619
0.27222	0.0249809
0.27361	0.0199366
0.275	0.0367519
0.27639	0.031307
0.27778	0.0268516
0.27917	0.0230309
0.28056	0.0207606
0.28194	0.0229929
0.28333	0.017928
0.28472	0.0233722
0.28611	0.0276603
0.2875	0.0121008
0.28889	0.0127792
0.29028	0.0146391
0.29167	0.011934
0.29306	0.0258794
0.29444	0.0141217
0.29583	0.0413949
0.29722	0.126797
0.29861	0.174436
0.3	0.232728
0.30139	0.232454
0.30278	0.239687
0.30417	0.207885
0.30556	0.178359
0.30694	0.153636
0.30833	0.124655
0.30972	0.108073
0.31111	0.0915239
0.3125	0.0768626
0.31389	0.0647515
0.31528	0.0403125
0.31667	0.0562929
0.31806	0.0401221
0.31944	0.0421723
0.32083	0.0446784
0.32222	0.0339369
0.32361	0.022826
0.325	0.0217506
0.32639	0.013449
0.32778	0.0351633
0.32917	0.0114486
0.33056	0.0190576
0.33194	0.0224728
0.33333	0.0015935
0.33472	0.0107684
0.33611	0.0216897
0.3375	0.0198411
0.33889	0.0321753
0.34028	0.0436179
0.34167	0.0420045
0.34306	0.0384748
0.34444	0.0341076
0.34583	0.040854
0.34722	0.0356552
0.34861	0.0271715
0.35	0.0223513
0.35139	0.0211683
0.35278	0.020833
0.35417	0.0160843
0.35556	0.0246066
0.35694	0.0315867
0.35833	0.0237739
0.35972	0.041541
0.36111	0.0234329
0.3625	0.0234935
0.36389	0.0257927
0.36528	0.0216859
0.36667	0.0226589
0.36806	0.0195814
0.36944	-0.0033281
0.37083	0.0114603
0.37222	0.0182691
0.37361	0.0086048
0.375	0.0095767
0.37639	-0.0090952
0.37778	-0.0024006
0.37917	0.0012209
0.38056	0.0013319
0.38194	0.0067495
0.38333	0.0132207
0.38472	0.0310048
0.38611	0.0209778
0.3875	0.031057
0.38889	0.0401367
0.39028	0.0441267
0.39167	0.0409783
0.39306	0.0430176
0.39444	0.0508561
0.39583	0.0310794
0.39722	0.0124886
0.39861	0.0268855
0.4	0.0245196
0.40139	0.0223171
0.40278	0.018541
0.40417	0.023736
0.40556	0.016861
0.40694	0.0354186
0.40833	0.0240087
0.40972	0.0129497
0.41111	0.0231295
0.4125	0.0248146
0.41389	0.026524
0.41528	0.0172912
0.41667	0.0129109
0.41806	0.0120814
0.41944	0.0193826
0.42083	0.018939
0.42222	0.0185448
0.42361	0.0084758
0.425	0.0140058
0.42639	0.0081279
0.42778	0.0116545
0.42917	0.0117671
0.43056	0.0072864
0.43194	0.0103598
0.43333	0.0188357
0.43472	0.0203907
0.43611	0.0127599
0.4375	0.014724
0.43889	0.0068122
0.44028	0.0104766
0.44167	-0.0048389
0.44306	0.0154605
0.44444	0.0074627
0.44583	0.0158187
0.44722	0.0130348
0.44861	0.0216783
0.45	0.0190232
0.45139	0.0246293
0.45278	0.0194858
0.45417	0.0050289
0.45556	0.0120698
0.45694	0.0170838
0.45833	0.0162844
0.45972	0.0103715
0.46111	-0.0030921
0.4625	0.0168726
0.46389	0.022788
0.46528	0.0211873
0.46667	0.0125584
0.46806	0.0308368
0.46944	0.0304633
0.47083	0.0199557
0.47222	0.0236565
0.47361	0.0313517
0.475	0.0213777
0.47639	0.0238686
0.47778	0.0143959
0.47917	0.0095728
0.48056	0.0237209
0.48194	0.0274122
0.48333	0.0229019
0.48472	0.018675
0.48611	0.0288614
0.4875	0.0362685
0.48889	0.0179663
0.49028	0.0202419
0.49167	0.0092646
0.49306	0.0054262
0.49444	0.0261132
0.49583	0.0132168
0.49722	0.0019341
0.49861	0.0017163
0.5	-0.0044337
0.50139	-0.0020493
0.50278	0.0077484
0.50417	0.0198411
0.50556	0.012128
0.50694	0.0250829
0.50833	0.0120193
0.50972	0.007353
0.51111	0.0101534
0.5125	0.0031443
0.51389	0.0048124
0.51528	0.0121551
0.51667	0.0030416
0.51806	0.000312
0.51944	0.0106283
0.52083	0.0162305
0.52222	-0.0017061
0.52361	0.0153372
0.525	0.0223247
0.52639	0.0177669
0.52778	0.0195661
0.52917	0.0086673
0.53056	0.0171952
0.53194	0.0035865
0.53333	0.0039179
0.53472	0.0129535
0.53611	0.0038272
0.5375	0.0038745
0.53889	0.0019658
0.54028	0.020631
0.54167	0.0114098
0.54306	0.0055126
0.54444	0.0090578
0.54583	0.0087064
0.54722	-0.0043134
0.54861	0.0059331
0.55	0.0251547
0.55139	0.0150134
0.55278	0.0083742
0.55417	0.0115574
0.55556	0.0205661
0.55694	0.013418
0.55833	0.0331312
0.55972	0.0102469
0.56111	0.0053632
0.5625	-0.0045661
0.56389	0.0169494
0.56528	0.0366191
0.56667	0.0316016
0.56806	0.0181963
0.56944	0.0243456
0.57083	0.0240466
0.57222	0.0217925
0.57361	0.0235087
0.575	0.0166727
0.57639	0.0236072
0.57778	0.0128761
0.57917	-0.0020133
0.58056	0.0056581
0.58194	0.0058546
0.58333	0.0204594
0.58472	0.0163305
0.58611	0.0189582
0.5875	0.0164344
0.58889	0.0189849
0.59028	0.0199518
0.59167	0.0316165
0.59306	0.02915
0.59444	0.0260491
0.59583	0.0287227
0.59722	0.0178014
0.59861	0.0270774
0.6	0.0267726
0.60139	0.0294833
0.60278	0.0161728
0.60417	0.0146276
0.60556	0.024652
0.60694	0.007447
0.60833	0.0010861
0.60972	0.0029073
0.61111	0.0116234
0.6125	0.0095299
0.61389	0.007118
0.61528	0.0038272
0.61667	0.0001928
0.61806	-0.0014709
0.61944	0.0093778
0.62083	0.0185333
0.62222	0.0201389
0.62361	0.021705
0.625	0.0222829
0.62639	0.055283
0.62778	0.191886
0.62917	0.288237
0.63056	0.397953
0.63194	0.434695
0.63333	0.445395
0.63472	0.441012
0.63611	0.437789
0.6375	0.39189
0.63889	0.343391
0.64028	0.296885
0.64167	0.249226
0.64306	0.211087
0.64444	0.192783
0.64583	0.156615
0.64722	0.124082
0.64861	0.119939
0.65	0.103208
0.65139	0.0928735
0.65278	0.069649
0.65417	0.0604588
0.65556	0.0492276
0.65694	0.062556
0.65833	0.0564168
0.65972	0.0363718
0.66111	0.038541
0.6625	0.0390735
0.66389	0.0337848
0.66528	0.0313406
0.66667	0.0400928
0.66806	0.0243986
0.66944	0.0205013
0.67083	0.021469
0.67222	0.0248297
0.67361	0.0281298
0.675	0.0116894
0.67639	0.0096234
0.67778	0.0171222
0.67917	-0.001762
0.68056	0.0053632
0.68194	0.0058624
0.68333	0.0160227
0.68472	0.0230081
0.68611	0.0145195
0.6875	0.0093309
0.68889	0.0123335
0.69028	0.0037089
0.69167	0.0041742
0.69306	-0.0062054
0.69444	-0.0010644
0.69583	0.0040086
0.69722	0.0040283
0.69861	0.0163267
0.7	0.0051902
0.70139	0.0093543
0.70278	0.0045367
0.70417	0.0055991
0.70556	0.0011535
0.70694	-0.0027682
0.70833	0.0016133
0.70972	-0.0032121
0.71111	-0.0011998
0.7125	0.0160458
0.71389	0.0144847
0.71528	0.0174831
0.71667	0.0227273
0.71806	0.0096585
0.71944	0.010317
0.72083	0.0209968
0.72222	0.0184721
0.72361	0.0269081
0.725	0.0241791
0.72639	0.0146507
0.72778	0.0084016
0.72917	0.0098339
0.73056	0.0159727
0.73194	0.0052452
0.73333	-0.0005349
0.73472	0.0066004
0.73611	0.0005662
0.7375	0.008257
0.73889	0.0087259
0.74028	0.0052964
0.74167	0.0136076
0.74306	0.0248826
0.74444	0.0060392
0.74583	0.0211073
0.74722	0.0049895
0.74861	-0.0016264
0.75	0.0046391
0.75139	-0.006455
0.75278	-0.0068941
0.75417	0.0044264
0.75556	-0.0020812
0.75694	0.0108073
0.75833	-0.0069062
0.75972	-0.0042974
0.76111	0.0145426
0.7625	0.0237209
0.76389	0.0257285
0.76528	0.0177439
0.76667	0.040188
0.76806	0.0950858
0.76944	0.118264
0.77083	0.240838
0.77222	0.242983
0.77361	0.209178
0.775	0.173191
0.77639	0.149829
0.77778	0.133092
0.77917	0.110536
0.78056	0.0792008
0.78194	0.0680947
0.78333	0.0635888
0.78472	0.0494144
0.78611	0.0433342
0.7875	0.0338516
0.78889	0.0202267
0.79028	0.0214424
0.79167	0.0141835
0.79306	0.0221423
0.79444	0.0065926
0.79583	0.0153141
0.79722	0.0126087
0.79861	0.0177516
0.8	0.0182997
0.80139	0.0111067
0.80278	0.0183725
0.80417	0.0212102
0.80556	0.0111339
0.80694	0.0162998
0.80833	0.0124111
0.80972	0.0023299
0.81111	0.0211606
0.8125	0.0159034
0.81389	0.0286589
0.81528	0.0214576
0.81667	0.0179816
0.81806	0.016542
0.81944	0.026362
0.82083	0.0082413
0.82222	0.0170108
0.82361	0.016765
0.825	0.0139285
0.82639	0.010745
0.82778	0.0067063
0.82917	0.0171645
0.83056	0.0102936
0.83194	0.0107606
0.83333	-0.0079955
0.83472	0.0111339
0.83611	0.0141101
0.8375	0.0151869
0.83889	0.0248713
0.84028	-0.0074666
0.84167	0.0139208
0.84306	-0.0015227
0.84444	0.0151021
0.84583	-0.0014709
0.84722	0.0201923
0.84861	0.0096156
0.85	0.0134722
0.85139	0.0096741
0.85278	0.0137545
0.85417	0.019375
0.85556	0.0090968
0.85694	-0.0181246
0.85833	0.0023774
0.85972	0.0110756
0.86111	-0.0030321
0.8625	0.0036181
0.86389	-0.014798
0.86528	0.0034681
0.86667	-0.000153
0.86806	0.0097677
0.86944	0.0132091
0.87083	-0.0151665
0.87222	-0.0079672
0.87361	-0.0062899
0.875	-0.0150682
0.87639	-0.0214648
0.87778	-0.0012755
0.87917	-0.0141925
0.88056	-0.0116395
0.88194	-0.0034201
0.88333	0.014226
0.88472	0.0038982
0.88611	-0.0022489
0.8875	0.0007409
0.88889	0.0058899
0.89028	0.0079793
0.89167	-0.0056544
0.89306	-0.0122704
0.89444	-0.0018737
0.89583	-0.0200607
0.89722	-0.0099459
0.89861	-0.005582
0.9	-0.0056986
0.90139	-0.0080157
0.90278	-0.0129837
0.90417	-0.0107534
0.90556	0.0089875
0.90694	0.0103637
0.90833	-0.0124823
0.90972	-0.0071198
0.91111	-0.0073698
0.9125	-0.004855
0.91389	-0.0130898
0.91528	0.0013121
0.91667	-0.0028921
0.91806	-0.0025644
0.91944	-0.0095366
0.92083	-0.0166681
0.92222	-0.0079268
0.92361	-0.0175687
0.925	-0.0123274
0.92639	-0.015966
0.92778	0.0096975
0.92917	0.0114952
0.93056	0.0199977
0.93194	0.0039771
0.93333	0.0062473
0.93472	-0.0079672
0.93611	-0.0092774
0.9375	0.0012288
0.93889	-0.0123519
0.94028	0.0021202
0.94167	-0.0160275
0.94306	0.0050328
0.94444	-0.0173629
0.94583	-0.0018378
0.94722	0.001645
0.94861	-0.0160809
0.95	-0.0013393
0.95139	-0.0081813
0.95278	0.0302615
0.95417	0.158443
0.95556	0.141628
0.95694	0.111218
0.95833	0.0823513
0.95972	0.0678876
0.96111	0.0584052
0.9625	0.0501932
0.96389	0.0382065
0.96528	0.0212368
0.96667	0.0103948
0.96806	0.0118835
0.96944	0.0139942
0.97083	0.0089485
0.97222	0.0045604
0.97361	0.0111378
0.975	-0.0071279
0.97639	0.001538
0.97778	-0.0031001
0.97917	-0.0195481
0.98056	-0.0135388
0.98194	-0.0039127
0.98333	-0.0075272
0.98472	0.0004868
0.98611	0.0045722
0.9875	-0.0062416
0.98889	-0.0048831
0.99028	-0.0135265
0.99167	-0.0121808
0.99306	-0.0213031
0.99444	-0.0126086
0.99583	-0.0037444
0.99722	0.0070748
0.99861	-0.0016583
1	-0.0146629
1.00139	-0.0128247
1.00278	0.0075292
1.00417	0.0059685
1.00556	-0.0041531
1.00694	-0.0042052
1.00833	-0.0038406
1.00972	-0.0129266
1.01111	-0.019792
1.0125	-0.0065355
1.01389	-0.0070835
1.01528	-0.0151461
1.01667	-0.0048831
1.01806	-0.0080964
1.01944	0.0012923
1.02083	0.002049
1.02222	-0.0089495
1.02361	-0.0103881
1.025	-0.0207437
1.02639	-0.0117249
1.02778	-0.0169599
1.02917	-0.0062215
1.03056	-0.0068336
1.03194	-0.005578
1.03333	0.002322
1.03472	-0.0104043
1.03611	-0.0081207
1.0375	0.0004034
1.03889	0.004714
1.04028	0.0138009
1.04167	-0.0122663
1.04306	0.0011892
1.04444	0.0024565
1.04583	-0.0060082
1.04722	0.0108462
1.04861	-0.0017181
1.05	-0.0139268
1.05139	-0.0086704
1.05278	-0.0075675
1.05417	-0.0041571
1.05556	-0.0043976
1.05694	-0.0060324
1.05833	0.0057445
1.05972	0.0081944
1.06111	-0.0039808
1.0625	0.0044304
1.06389	-0.0017021
1.06528	0.0030495
1.06667	-0.0132734
1.06806	-0.007273
1.06944	-0.0010405
1.07083	-0.017038
1.07222	-0.0056825
1.07361	0.0006853
1.075	-0.0057589
1.07639	-0.0131591
1.07778	-0.0160686
1.07917	-0.032393
1.08056	-0.0199698
1.08194	-0.0120057
1.08333	0.0016529
1.08472	-0.0083672
1.08611	-0.0105545
1.0875	0.0001571
1.08889	-0.0061169
1.09028	0.0152023
1.09167	0.118731
1.09306	0.148831
1.09444	0.115222
1.09583	0.100843
1.09722	0.0800257
1.09861	0.0580914
1.1	0.0465611
1.10139	0.0335176
1.10278	0.0273107
1.10417	0.0247125
1.10556	0.0187286
1.10694	0.0081631
1.10833	0.0192412
1.10972	0.0072237
1.11111	0.0145388
1.1125	0.0134761
1.11389	0.0171837
1.11528	0.0183112
1.11667	-0.0033961
1.11806	-0.0073456
1.11944	0.0024921
1.12083	-0.0104368
1.12222	-0.0179516
1.12361	-0.012682
1.125	-0.0047426
1.12639	-0.0137471
1.12778	-0.0287959
1.12917	-0.0098324
1.13056	-0.0106844
1.13194	-0.0142048
1.13333	-0.0219171
1.13472	-0.0137797
1.13611	-0.027057
1.1375	-0.0080399
1.13889	-0.0289979
1.14028	-0.0298361
1.14167	0.002322
1.14306	0.0050446
1.14444	-0.0112532
1.14583	-0.001734
1.14722	-0.0013114
1.14861	-0.002173
1.15	0.0041979
1.15139	-0.0028841
1.15278	0.0026543
1.15417	-0.0170257
1.15556	-0.0228561
1.15694	-0.036724
1.15833	-0.0220832
1.15972	-0.0337505
1.16111	-0.0209218
1.1625	-0.0197961
1.16389	-0.0030401
1.16528	-0.0111434
1.16667	-0.0104976
1.16806	-0.0196308
1.16944	-0.0210585
1.17083	-0.0122867
1.17222	-0.0097432
1.17361	0.0082374
1.175	-0.0066805
1.17639	-0.0057227
1.17778	-0.0005349
1.17917	-0.0067853
1.18056	-0.0009847
1.18194	-0.0029921
1.18333	-0.009488
1.18472	0.0002365
1.18611	-0.0026923
1.1875	0.004899
1.18889	0.002136
1.19028	0.0007607
1.19167	-0.0041491
1.19306	-0.0033161
1.19444	-0.002157
1.19583	-0.0087027
1.19722	8.95e-05
1.19861	-0.0023167
1.2	0.0027294
1.20139	-0.0107859
1.20278	-0.0052565
1.20417	0.0062669
1.20556	-0.0139309
1.20694	-0.005964
1.20833	-0.0227314
1.20972	-0.0095812
1.21111	0.080735
1.2125	0.127284
1.21389	0.113313
1.21528	0.0866855
1.21667	0.0609919
1.21806	0.0435234
1.21944	0.0317246
1.22083	0.021134
1.22222	0.0287977
1.22361	0.006722
1.225	-0.0007697
1.22639	-0.002181
1.22778	0.0099976
1.22917	-0.0044778
1.23056	0.009526
1.23194	0.0139671
1.23333	0.0071571
1.23472	0.038416
1.23611	0.0675767
1.2375	0.0485084
1.23889	0.043796
1.24028	0.0516361
1.24167	0.129049
1.24306	0.152755
1.24444	0.126951
1.24583	0.111189
1.24722	0.082281
1.24861	0.0537052
1.25	0.0335138
1.25139	0.029105
1.25278	0.0093856
1.25417	0.005139
1.25556	-0.0077532
1.25694	-0.0015466
1.25833	0.019631
1.25972	0.0475826
1.26111	0.0444679
1.2625	0.0733774
1.26389	0.116583
1.26528	0.0980867
1.26667	0.0884196
1.26806	0.0691878
1.26944	0.0619477
1.27083	0.0583664
1.27222	0.0388349
1.27361	0.0223057
1.275	0.0136965
1.27639	0.0060313
1.27778	0.0090031
1.27917	0.0235959
1.28056	0.006263
1.28194	-3.769e-05
1.28333	0.0058703
1.28472	0.0018391
1.28611	0.003172
1.2875	-0.0102014
1.28889	-0.0202593
1.29028	-0.0027962
1.29167	-0.0084642
1.29306	-0.0129022
1.29444	-0.0258425
1.29583	-0.016438
1.29722	-0.0110459
1.29861	-0.0154083
1.3	-0.0148226
1.30139	-0.0002683
1.30278	-0.0144583
1.30417	-0.0152608
1.30556	-0.018376
1.30694	-0.0043816
1.30833	-0.014798
1.30972	0.0055284
1.31111	-0.0096298
1.3125	0.0044028
1.31389	-0.0155313
1.31528	-0.0086785
1.31667	-0.0121686
1.31806	0.0013715
1.31944	0.0054262
1.32083	0.008257
1.32222	0.0048714
1.32361	-0.0025524
1.325	0.0049816
1.32639	-0.006451
1.32778	-0.0031841
1.32917	-0.0001013
1.33056	-0.0068175
1.33194	-0.0009688
1.33333	-0.0126616
1.33472	-0.0011042
1.33611	-0.0043134
1.3375	-0.0217926
1.33889	-0.0146588
1.34028	-0.0033561
1.34167	-0.0039087
1.34306	-0.0067208
1.34444	-0.0056785
1.34583	-0.0066443
1.34722	-0.0082096
1.34861	-0.0156748
1.35	-0.0086219
1.35139	-0.0180422
1.35278	-0.0178157
1.35417	-0.0125964
1.35556	-0.0200607
1.35694	-0.024756
1.35833	-0.0226482
1.35972	-0.0119854
1.36111	-0.0281988
1.3625	-0.0139636
1.36389	-0.0154862
1.36528	0.0070004
1.36667	0.000729
1.36806	-0.009411
1.36944	0.0008798
1.37083	0.0051823
1.37222	0.0118136
1.37361	0.0836248
1.375	0.121663
1.37639	0.165763
1.37778	0.192425
1.37917	0.156377
1.38056	0.124179
1.38194	0.0985004
1.38333	0.0661749
1.38472	0.0693462
1.38611	0.0320003
1.3875	0.038405
1.38889	0.0126359
1.39028	0.0206462
1.39167	0.0124343
1.39306	0.0135612
1.39444	-0.0003041
1.39583	0.0096234
1.39722	0.0007091
1.39861	-0.0092895
1.4	-0.0115744
1.40139	-0.0015945
1.40278	-0.0168735
1.40417	-0.0127594
1.40556	-0.0296001
1.40694	-0.008541
1.40833	-0.0020333
1.40972	0.0027966
1.41111	-0.0056383
1.4125	-0.0029681
1.41389	-0.0086178
1.41528	-0.0027083
1.41667	0.0002405
1.41806	-0.0069465
1.41944	-0.0004115
1.42083	-0.0059197
1.42222	-0.0085733
1.42361	-0.0092126
1.425	-0.0235761
1.42639	-0.0145811
1.42778	-0.0171243
1.42917	-0.013502
1.43056	-0.0144543
1.43194	-0.029815
1.43333	-0.0218009
1.43472	-0.0197424
1.43611	-0.0224238
1.4375	-0.0148185
1.43889	-0.0114727
1.44028	-0.0025924
1.44167	-0.0016662
1.44306	0.000844
1.44444	0.0023497
1.44583	-0.0099743
1.44722	-0.0095204
1.44861	-0.0174863
1.45	-0.015925
1.45139	-0.0169681
1.45278	-0.0122541
1.45417	-0.0206567
1.45556	-0.0100635
1.45694	-0.0108143
1.45833	-0.0049794
1.45972	-0.0069545
1.46111	-0.001738
1.4625	-0.012132
1.46389	-0.0135551
1.46528	0.0035036
1.46667	-0.000921
1.46806	0.0007726
1.46944	0.0107606
1.47083	0.0078854
1.47222	-0.0036844
1.47361	0.0011852
1.475	0.0015023
1.47639	0.0020252
1.47778	0.0021994
1.47917	-0.0031601
1.48056	-0.0062899
1.48194	-0.0077007
1.48333	-0.0079753
1.48472	0.0148861
1.48611	-0.0076967
1.4875	0.0016807
1.48889	0.0037128
1.49028	-0.0007418
1.49167	-0.0102907
1.49306	0.0311652
1.49444	0.1513
1.49583	0.236083
1.49722	0.215645
1.49861	0.182078
1.5	0.14374
1.50139	0.122505
1.50278	0.089594
1.50417	0.0746725
1.50556	0.0573043
1.50694	0.0312958
1.50833	0.0211149
1.50972	0.0210845
1.51111	-6.95e-05
1.5125	0.0200282
1.51389	0.0066632
1.51528	0.013329
1.51667	-0.0016503
1.51806	-0.0096865
1.51944	-0.0026283
1.52083	-0.0056704
1.52222	-0.0156338
1.52361	-0.0088969
1.525	-0.0184172
1.52639	-0.0138737
1.52778	-0.0173547
1.52917	-0.0043375
1.53056	-0.0112206
1.53194	-0.0104692
1.53333	0.0036891
1.53472	-0.0098122
1.53611	-0.0087068
1.5375	-0.0056423
1.53889	-0.0173053
1.54028	-0.0185451
1.54167	-0.0308109
1.54306	-0.0164791
1.54444	-0.0018737
1.54583	-0.0123315
1.54722	-0.0095974
1.54861	-0.0190113
1.55	-0.0097027
1.55139	-0.0118511
1.55278	-0.0058836
1.55417	-0.0252864
1.55556	-0.0017819
1.55694	-0.0049072
1.55833	-0.0094718
1.55972	-0.0027642
1.56111	-0.0161342
1.5625	-0.0116313
1.56389	-0.0144338
1.56528	-0.0074223
1.56667	-0.007616
1.56806	-0.0001212
1.56944	-0.0191847
1.57083	-0.0285225
1.57222	-0.0092167
1.57361	-0.0155887
1.575	-0.0237177
1.57639	-0.0165613
1.57778	-0.0357338
1.57917	-0.0112125
1.58056	-0.0136613
1.58194	-0.0073739
1.58333	-0.0253742
1.58472	-0.0233596
1.58611	-0.0220167
1.5875	-0.0203752
1.58889	-0.009326
1.59028	-0.0212367
1.59167	-0.0165572
1.59306	-0.0174329
1.59444	-0.009727
1.59583	-0.0056182
1.59722	-0.0085491
1.59861	-0.0022169
1.6	-0.0165613
1.60139	-0.0031281
1.60278	-0.014798
1.60417	-0.0188957
1.60556	-0.0098405
1.60694	-0.0129429
1.60833	-0.0074303
1.60972	-0.0318382
1.61111	-0.0222576
1.6125	-0.0218133
1.61389	-0.026127
1.61528	-0.0169886
1.61667	-0.016438
1.61806	-0.0238135
1.61944	-0.039341
1.62083	-0.0119487
1.62222	-0.0226108
1.62361	-0.0280937
1.625	-0.0187389
1.62639	-0.0175028
1.62778	-0.0239719
1.62917	-0.0217884
1.63056	-0.0371429
1.63194	-0.027401
1.63333	-0.0217967
1.63472	-0.0147775
1.63611	-0.0252112
1.6375	-0.0124049
1.63889	-0.0151379
1.64028	-0.015396
1.64167	-0.0095163
1.64306	-0.001148
1.64444	-0.0169434
1.64583	-0.0230183
1.64722	-0.0292336
1.64861	-0.005361
1.65	-0.005128
1.65139	0.0148244
1.65278	0.0943952
1.65417	0.165137
1.65556	0.192184
1.65694	0.177268
1.65833	0.139235
1.65972	0.107791
1.66111	0.0945484
1.6625	0.071109
1.66389	0.0458053
1.66528	0.0334878
1.66667	0.0170416
1.66806	0.0205776
1.66944	0.0155954
1.67083	0.0018985
1.67222	0.0027057
1.67361	0.0032352
1.675	-0.0073739
1.67639	-0.0069868
1.67778	-0.0206898
1.67917	-0.0180422
1.68056	-0.0204952
1.68194	-0.0213445
1.68333	-0.0243596
1.68472	-0.0184502
1.68611	-0.007507
1.6875	-0.014798
1.68889	-0.0233221
1.69028	-0.0172107
1.69167	-0.0179433
1.69306	-0.0141067
1.69444	-0.0240094
1.69583	-0.0148512
1.69722	-0.0086016
1.69861	-0.0245348
1.7	-0.0061853
1.70139	-0.0182936
1.70278	-0.011367
1.70417	-0.0119365
1.70556	-0.0237802
1.70694	-0.0216224
1.70833	-0.006145
1.70972	-0.0070271
1.71111	-0.0140004
1.7125	-0.0135102
1.71389	-0.0080601
1.71528	-0.0019136
1.71667	0.0039771
1.71806	-0.005956
1.71944	-0.001738
1.72083	0.0058506
1.72222	0.0050092
1.72361	-0.0132979
1.725	-0.0329058
1.72639	-0.022985
1.72778	-0.0128084
1.72917	-0.0316563
1.73056	-0.0065637
1.73194	-0.0188998
1.73333	-0.0151952
1.73472	0.0037878
1.73611	-0.0190443
1.7375	-0.0136041
1.73889	-0.0160193
1.74028	-0.0233679
1.74167	0.0012011
1.74306	-0.0100919
1.74444	-0.0041731
1.74583	-0.00965
1.74722	-0.0146957
1.74861	0.0050289
1.75	-0.0115174
1.75139	-0.0013712
1.75278	-0.0110946
1.75417	-0.0043896
1.75556	-0.0085208
1.75694	-0.0043495
1.75833	-0.0192218
1.75972	-0.0212782
1.76111	-0.0262107
1.7625	-0.0024126
1.76389	-0.0151584
1.76528	-0.0041491
1.76667	-0.0119203
1.76806	-0.0136817
1.76944	-0.0138083
1.77083	-0.0212202
1.77222	-0.0180175
1.77361	-0.0105463
1.775	-0.0132163
1.77639	-0.0290021
1.77778	-0.0351584
1.77917	-0.022536
1.78056	-0.0261856
1.78194	-0.0141475
1.78333	-0.0143847
1.78472	-0.0048229
1.78611	-0.0179969
1.7875	-0.0124904
1.78889	-0.0101811
1.79028	-0.0312926
1.79167	-0.0159496
1.79306	-0.0158347
1.79444	-0.0172642
1.79583	-0.0028841
1.79722	-0.0076321
1.79861	-0.0094434
1.8	-0.0081288
1.80139	-0.0073013
1.80278	-0.0217635
1.80417	-0.0266086
1.80556	-0.0227106
1.80694	-0.0227937
1.80833	-0.0333216
1.80972	-0.0285519
1.81111	-0.0280769
1.8125	-0.0332198
1.81389	-0.0267343
1.81528	-0.0258341
1.81667	-0.0102582
1.81806	0.0568237
1.81944	0.102831
1.82083	0.180335
1.82222	0.1825
1.82361	0.168267
1.825	0.153861
1.82639	0.135377
1.82778	0.124542
1.82917	0.102258
1.83056	0.0800022
1.83194	0.062196
1.83333	0.05868
1.83472	0.0393854
1.83611	0.0314151
1.8375	0.0195928
1.83889	0.0065847
1.84028	0.0069847
1.84167	0.0020133
1.84306	-0.0038005
1.84444	0.0061256
1.84583	0.0017282
1.84722	-0.0024046
1.84861	0.0020569
1.85	-0.0137266
1.85139	0.0094714
1.85278	0.002761
1.85417	-0.0044377
1.85556	0.0021637
1.85694	-0.0065476
1.85833	-0.0188008
1.85972	-0.0076886
1.86111	-0.0023088
1.8625	-0.0128777
1.86389	-0.023826
1.86528	-0.0029681
1.86667	-0.0189122
1.86806	-0.0024525
1.86944	-0.0135143
1.87083	-0.0164586
1.87222	-0.0046463
1.87361	-0.0103718
1.875	-2.179e-05
1.87639	0.0044461
1.87778	-0.0051039
1.87917	-0.0043896
1.88056	-0.0066765
1.88194	-0.0207147
1.88333	-0.0054614
1.88472	-0.0120261
1.88611	-0.0166106
1.8875	-0.0322743
1.88889	-0.0251862
1.89028	-0.0210337
1.89167	-0.0315759
1.89306	-0.018937
1.89444	-0.0219586
1.89583	-0.0263447
1.89722	-0.0285982
1.89861	-0.0234095
1.9	-0.0253408
1.90139	-0.0235095
1.90278	-0.0171161
1.90417	-0.022931
1.90556	-0.039371
1.90694	-0.0018936
1.90833	-0.0252655
1.90972	-0.0298108
1.91111	-0.0163764
1.9125	-0.0285645
1.91389	-0.0236427
1.91528	-0.0239219
1.91667	-0.0228977
1.91806	-0.0111515
1.91944	-0.0237469
1.92083	-0.0250692
1.92222	-0.0043415
1.92361	0.0113282
1.925	0.134279
1.92639	0.146477
1.92778	0.112472
1.92917	0.0860019
1.93056	0.066116
1.93194	0.0512713
1.93333	0.0201351
1.93472	0.0196234
1.93611	0.0137352
1.9375	-0.0024605
1.93889	0.0053318
1.94028	0.0008798
1.94167	-0.0102826
1.94306	-0.0061732
1.94444	-0.0014629
1.94583	-0.0069747
1.94722	-0.00933
1.94861	-0.0006741
1.95	-0.0195729
1.95139	-0.0160768
1.95278	-0.0195233
1.95417	-0.0027162
1.95556	-0.0161178
1.95694	-0.0050075
1.95833	-0.013404
1.95972	-0.0361348
1.96111	-0.0239677
1.9625	-0.0372027
1.96389	-0.0400542
1.96528	-0.0147857
1.96667	-0.0244556
1.96806	-0.0057348
1.96944	-0.0307222
1.97083	-0.0246517
1.97222	-0.0377932
1.97361	-0.0129429
1.975	-0.0205987
1.97639	-0.0188049
1.97778	-0.0128206
1.97917	-0.0247352
1.98056	-0.0240594
1.98194	-0.0165654
1.98333	-0.006608
1.98472	-0.0115988
1.98611	-0.0180546
1.9875	-0.005586
1.98889	-0.0205408
1.99028	-0.0108793
1.99167	-0.0044177
1.99306	-0.0250274
1.99444	0.0008202
1.99583	-0.0074626
1.99722	0.0018233
1.99861	0.0022429
2	-0.0129429
2.00139	-0.0013393
2.00278	0.001435
2.00417	-0.0049674
2.00556	-0.0075231
2.00694	-0.0013712
2.00833	-0.0101852
2.00972	-0.0056865
2.01111	-0.0071037
2.0125	-0.0062577
2.01389	-0.0013832
2.01528	0.0593733
2.01667	0.115511
2.01806	0.113626
2.01944	0.107858
2.02083	0.140255
2.02222	0.139099
2.02361	0.121215
2.025	0.105752
2.02639	0.0721607
2.02778	0.0557014
2.02917	0.0422999
2.03056	0.0226665
2.03194	0.0174946
2.03333	0.0178359
2.03472	0.0176404
2.03611	0.0163613
2.0375	0.0104415
2.03889	0.0032944
2.04028	-0.0028601
2.04167	-0.01556
2.04306	-0.0083874
2.04444	-0.0048269
2.04583	-0.0160193
2.04722	-0.0175069
2.04861	-0.0188379
2.05	-0.013502
2.05139	-0.0227023
2.05278	-0.0071238
2.05417	-0.0121767
2.05556	-0.0028282
2.05694	-0.0183678
2.05833	-0.0118714
2.05972	-0.0012755
2.06111	-0.0159865
2.0625	-0.0071722
2.06389	-0.0099054
2.06528	-0.0169105
2.06667	-0.0097189
2.06806	-0.0103799
2.06944	-0.0165982
2.07083	-0.0201187
2.07222	-0.0241386
2.07361	-0.0249564
2.075	-0.0186152
2.07639	-0.0167831
2.07778	-0.0369077
2.07917	-0.0370488
2.08056	-0.0187265
2.08194	-0.0173835
2.08333	-0.0217137
2.08472	-0.0340947
2.08611	-0.0357636
2.0875	-0.0381486
2.08889	-0.028758
2.09028	-0.0245641
2.09167	-0.0327447
2.09306	-0.0318594
2.09444	-0.0351669
2.09583	-0.0419928
2.09722	-0.0270906
2.09861	-0.0261731
2.1	-0.0181823
2.10139	-0.047359
2.10278	-0.0260057
2.10417	-0.0179763
2.10556	-0.0218175
2.10694	-0.0051882
2.10833	-0.0148676
2.10972	-0.0173135
2.11111	-0.0253491
2.1125	-0.0124212
2.11389	-0.0258341
2.11528	-0.0283711
2.11667	-0.0286402
2.11806	-0.0331349
2.11944	-0.0295032
2.12083	-0.0356869
2.12222	-0.0425628
2.12361	-0.0351542
2.125	-0.0369248
2.12639	-0.0293136
2.12778	-0.0221953
2.12917	-0.0408245
2.13056	-0.0377975
2.13194	-0.031001
2.13333	-0.0409106
2.13472	-0.0283375
2.13611	-0.0300048
2.1375	-0.0393109
2.13889	-0.0365318
2.14028	-0.0360537
2.14167	-0.0451182
2.14306	-0.0344391
2.14444	-0.0328762
2.14583	-0.0382857
2.14722	-0.0193044
2.14861	-0.0221454
2.15	-0.0292336
2.15139	-0.0145361
2.15278	-0.016816
2.15417	-0.0160316
2.15556	-0.0202138
2.15694	-0.0209135
2.15833	-0.0186564
2.15972	-0.0236885
2.16111	-0.0183101
2.1625	-0.0248729
2.16389	-0.0179022
2.16528	-0.0173835
2.16667	-0.0106275
2.16806	-0.0205946
2.16944	-0.0054695
2.17083	-0.0114727
2.17222	-0.0297349
2.17361	-0.0259513
2.175	-0.0197878
2.17639	-0.0247853
2.17778	-0.0252488
2.17917	-0.0317663
2.18056	-0.0310517
2.18194	-0.0255247
2.18333	-0.0181905
2.18472	-0.0224238
2.18611	-0.0179516
2.1875	-0.0211248
2.18889	-0.0129552
2.19028	-0.0152976
2.19167	-0.0113589
2.19306	-0.0106803
2.19444	-0.0049433
2.19583	0.0006932
2.19722	-0.0129103
2.19861	-0.0157486
2.2	-0.0258007
2.20139	-0.0170339
2.20278	-0.0338057
2.20417	-0.0287917
2.20556	-0.0342945
2.20694	-0.0389547
2.20833	-0.0563482
2.20972	-0.0417253
2.21111	-0.0443806
2.2125	-0.0228145
2.21389	-0.0355845
2.21528	-0.0338057
2.21667	-0.0385301
2.21806	-0.035738
2.21944	-0.0001888
2.22083	0.100943
2.22222	0.100576
2.22361	0.0795814
2.225	0.0515646
2.22639	0.0409125
2.22778	0.0326777
2.22917	-0.0061692
2.23056	0.0096468
2.23194	0.0123568
2.23333	0.0125777
2.23472	0.011437
2.23611	-0.0088362
2.2375	0.0021637
2.23889	-0.0088807
2.24028	-0.0016104
2.24167	-0.0016862
2.24306	-0.0035162
2.24444	-0.0053449
2.24583	-0.0072408
2.24722	-0.0224653
2.24861	-0.0296801
2.25	-0.0256961
2.25139	-0.0392208
2.25278	-0.0330543
2.25417	-0.0327023
2.25556	-0.0252614
2.25694	-0.0212285
2.25833	-0.0316817
2.25972	-0.0172765
2.26111	-0.0290021
2.2625	-0.0301102
2.26389	-0.0020812
2.26528	0.0088001
2.26667	-0.0113304
2.26806	0.0024882
2.26944	-0.0215187
2.27083	0.0006654
2.27222	-0.0023727
2.27361	-0.0118796
2.275	-0.0200566
2.27639	-0.0187389
2.27778	-0.012193
2.27917	-0.0199077
2.28056	-0.0158101
2.28194	-0.0060485
2.28333	-0.0234512
2.28472	-0.0128084
2.28611	-0.0079914
2.2875	-0.0154165
2.28889	-0.0187925
2.29028	-0.0298572
2.29167	-0.0275017
2.29306	-0.0308953
2.29444	-0.0219129
2.29583	-0.0247143
2.29722	-0.0175769
2.29861	-0.0263908
2.3	-0.0173423
2.30139	-0.008727
2.30278	-0.019544
2.30417	-0.0152813
2.30556	-0.0194614
2.30694	8.155e-05
2.30833	0.0015459
2.30972	0.0057445
2.31111	-0.0070069
2.3125	-0.0146752
2.31389	-0.0070069
2.31528	-0.0293431
2.31667	-0.0023607
2.31806	-0.0122419
2.31944	-0.0047667
2.32083	-0.0156953
2.32222	-0.0007976
2.32361	-0.0167626
2.325	-0.0096419
2.32639	-0.0073416
2.32778	-0.0118348
2.32917	0.0045131
2.33056	-0.0060485
2.33194	-0.0002166
2.33333	-0.0048791
2.33472	0.0052334
2.33611	-0.0063745
2.3375	0.004123
2.33889	0.0008321
2.34028	0.0018351
2.34167	-0.0017301
2.34306	-0.0167585
2.34444	-0.0024605
2.34583	-0.0010245
2.34722	-0.0092531
2.34861	-0.0006343
2.35	-0.0083389
2.35139	-0.0297939
2.35278	-0.0146506
2.35417	0.0011297
2.35556	-0.0202469
2.35694	-0.0157199
2.35833	-0.0120587
2.35972	5.771e-05
2.36111	-0.0095569
2.3625	-0.0178445
2.36389	-0.0131306
2.36528	-0.0273003
2.36667	-0.0404672
2.36806	-0.0291157
2.36944	-0.0298403
2.37083	-0.0235594
2.37222	-0.0153837
2.37361	-0.0292504
2.375	-0.0390405
2.37639	-0.021158
2.37778	-0.0107331
2.37917	-0.0181823
2.38056	-0.0412553
2.38194	-0.0436484
2.38333	-0.0389804
2.38472	-0.0429561
2.38611	-0.0412036
2.3875	-0.0439992
2.38889	-0.0439429
2.39028	-0.0347625
2.39167	-0.0450487
2.39306	-0.0518959
2.39444	-0.0525165
2.39583	-0.0433367
2.39722	-0.0468926
2.39861	-0.0300005
2.4	-0.0400285
2.40139	-0.0382772
2.40278	-0.0362073
2.40417	-0.0270696
2.40556	-0.0312461
2.40694	-0.0277577
2.40833	-0.0228644
2.40972	-0.0082863
2.41111	-0.0284384
2.4125	-0.0250567
2.41389	-0.0179557
2.41528	-0.0319737
2.41667	-0.0243638
2.41806	-0.0191723
2.41944	-0.0292841
2.42083	-0.025763
2.42222	-0.0274471
2.42361	-0.0198912
2.425	-0.0098324
2.42639	-0.0133305
2.42778	-0.0307095
2.42917	-0.0225859
2.43056	-0.0101893
2.43194	-0.0270612
2.43333	-0.0187472
2.43472	-0.0334532
2.43611	-0.0501746
2.4375	-0.0345327
2.43889	-0.0300511
2.44028	-0.0295495
2.44167	-0.0359811
2.44306	-0.0206194
2.44444	-0.0284216
2.44583	-0.022827
2.44722	-0.0140494
2.44861	0.0446639
2.45	0.142386
2.45139	0.195843
2.45278	0.283944
2.45417	0.349424
2.45556	0.34113
2.45694	0.292795
2.45833	0.247204
2.45972	0.202218
2.46111	0.166206
2.4625	0.137526
2.46389	0.100949
2.46528	0.080819
2.46667	0.0665179
2.46806	0.0429921
2.46944	0.037209
2.47083	0.0319034
2.47222	0.0128722
2.47361	0.0065298
2.475	0.0120116
2.47639	0.0144809
2.47778	-0.0082459
2.47917	-0.0099176
2.48056	-0.0183265
2.48194	-0.0152895
2.48333	-0.0057468
2.48472	-0.0059077
2.48611	-0.0200607
2.4875	-0.0171531
2.48889	-0.0199698
2.49028	-0.0065436
2.49167	-0.0052445
2.49306	0.0148282
2.49444	2.591e-05
2.49583	0.0055048
2.49722	-0.0085976
2.49861	0.0111261
2.5	0.0027689
2.50139	-0.0034041
2.50278	-0.0054454
2.50417	-0.0083025
2.50556	-0.007624
2.50694	-0.0132163
2.50833	-0.0111922
2.50972	-0.0204
2.51111	-0.0215104
2.5125	-0.0304098
2.51389	-0.0215768
2.51528	-0.0233221
2.51667	-0.0324607
2.51806	-0.0293136
2.51944	-0.0385086
2.52083	-0.0334829
2.52222	-0.0222701
2.52361	-0.0204331
2.525	-0.0207022
2.52639	-0.0136735
2.52778	-0.0293431
2.52917	-0.0239802
2.53056	-0.0126168
2.53194	-0.0148799
2.53333	-0.0080116
2.53472	-0.0168407
2.53611	-0.0075473
2.5375	-0.0012237
2.53889	-0.0067691
2.54028	-0.0024485
2.54167	-0.0076482
2.54306	-0.0070795
2.54444	-0.0198085
2.54583	-0.0278753
2.54722	-0.0156092
2.54861	-0.0182194
2.55	-0.0152034
2.55139	-0.0310728
2.55278	-0.0277283
2.55417	0.0012645
2.55556	-0.0180463
2.55694	-0.0223324
2.55833	-0.0173094
2.55972	-0.0296549
2.56111	-0.0298024
2.5625	-0.021581
2.56389	-0.0141475
2.56528	-0.0149126
2.56667	-0.0170668
2.56806	-0.0134653
2.56944	-0.0280895
2.57083	-0.0253115
2.57222	-0.0375535
2.57361	-0.0299373
2.575	-0.0222908
2.57639	-0.0162327
2.57778	-0.0215187
2.57917	-0.0015745
2.58056	-0.0112206
2.58194	-0.0090871
2.58333	-0.0145934
2.58472	0.0113049
2.58611	-0.0064993
2.5875	-0.0137389
2.58889	-0.006455
2.59028	-0.0225859
2.59167	-0.0179475
2.59306	-0.0108793
2.59444	-0.0333938
2.59583	-0.0241136
2.59722	-0.0190691
2.59861	-0.0111231
2.6	-0.0162697
2.60139	-0.0190732
2.60278	-0.022482
2.60417	-0.0271283
2.60556	-0.0109484
2.60694	-0.00032
2.60833	-0.0156871
2.60972	-0.0083631
2.61111	0.0795848
2.6125	0.137585
2.61389	0.114886
2.61528	0.0859156
2.61667	0.0779892
2.61806	0.0812822
2.61944	0.0568131
2.62083	0.0396677
2.62222	0.032488
2.62361	0.005552
2.625	0.0035431
2.62639	-0.0009409
2.62778	-0.0175152
2.62917	-0.0262484
2.63056	-0.0108996
2.63194	0.0117865
2.63333	-0.00175
2.63472	-0.0094434
2.63611	0.0111339
2.6375	0.0020133
2.63889	0.0029665
2.64028	0.0147935
2.64167	0.0156108
2.64306	-0.0013672
2.64444	0.0031364
2.64583	0.0093504
2.64722	-0.005136
2.64861	0.0009155
2.65	0.0036299
2.65139	-0.0094961
2.65278	-0.0055257
2.65417	0.0073295
2.65556	-0.0070593
2.65694	-0.0083146
2.65833	-0.0146588
2.65972	-0.0088484
2.66111	-0.0114158
2.6625	-0.036583
2.66389	-0.0304435
2.66528	-0.0273338
2.66667	-0.0237177
2.66806	-0.0312757
2.66944	-0.0213072
2.67083	-0.0196308
2.67222	-0.0133836
2.67361	-0.0164298
2.675	-0.0137961
2.67639	0.0076389
2.67778	-0.0035642
2.67917	0.0128993
2.68056	-0.0049794
2.68194	-0.0108509
2.68333	-0.0107006
2.68472	-0.0157199
2.68611	-0.0107981
2.6875	-0.0088484
2.68889	-0.0025484
2.69028	-0.0058956
2.69167	-0.0043215
2.69306	-0.0121075
2.69444	-0.0010604
2.69583	-0.01155
2.69722	-0.0101528
2.69861	-0.0089495
2.7	-0.0094839
2.70139	-0.0178692
2.70278	0.0045407
2.70417	-0.0007179
2.70556	-0.0022928
2.70694	-1.916e-06
2.70833	-0.0253031
2.70972	-0.0049634
2.71111	-0.0025484
2.7125	-0.0198044
2.71389	-0.0222036
2.71528	-0.0266002
2.71667	-0.0206401
2.71806	-0.017293
2.71944	-0.0180916
2.72083	-0.0012716
2.72222	-0.0117371
2.72361	-0.0056745
2.725	-0.017293
2.72639	-0.0209674
2.72778	-0.0060485
2.72917	-0.0064953
2.73056	-0.007273
2.73194	-0.0001371
2.73333	-0.0102339
2.73472	-0.0038686
2.73611	-0.0133305
2.7375	-0.0094758
2.73889	-0.0184255
2.74028	-0.0180793
2.74167	-0.0192466
2.74306	-0.0104692
2.74444	-0.0035763
2.74583	-0.0091235
2.74722	-0.0100554
2.74861	-0.0062215
2.75	0.0040205
2.75139	-0.0089738
2.75278	-0.0190938
2.75417	-0.0263698
2.75556	-0.0314025
2.75694	-0.0112125
2.75833	-0.0157363
2.75972	-0.0161178
2.76111	-0.0172189
2.7625	-0.0124537
2.76389	-0.0108021
2.76528	-0.004847
2.76667	0.0013715
2.76806	-0.0127554
2.76944	-0.0126738
2.77083	-0.0071319
2.77222	-0.0234054
2.77361	-0.006749
2.775	-0.0086016
2.77639	-0.0163108
[truncated: 8,801 more rows]

## Sheet: Fig. 1j
AID	CNO treatment	% cFOS+ PV cells
3	CNO	9.17236
5	CNO	9.86799
6	CNO	9.60229
7	CNO	9.97031
12	CNO	9.06559
17	CNO	7.24623
18	CNO	6.54762
19	CNO	9.40171
1	VEH	22.5431
2	VEH	22.1567
8	VEH	12.6684
9	VEH	12.3106
10	VEH	14.4189
11	VEH	14.7066
15	VEH	11.9142
16	VEH	13.543

## Sheet: Fig. 1k
AID	CNO treatment	% cFOS+ CaMKII cells
3	CNO	48.5916
5	CNO	33.9286
6	CNO	38.45
7	CNO	40.1254
12	CNO	33.1688
17	CNO	41.6955
18	CNO	37.5158
19	CNO	34.0771
1	VEH	51.0197
2	VEH	31.3585
8	VEH	14.0011
9	VEH	29.2327
10	VEH	22.9633
11	VEH	25.2644
15	VEH	26.9832
16	VEH	32.6674

## Sheet: Fig. 2b
AID	CNO treatment	Remote (s)	Recent (s)	TOMT Index
6	CNO	5.69	3.68	0.107257
7	CNO	9.37	19.84	-0.179219
8	CNO	13.5	15.74	-0.0383037
14	CNO	2.03	8.36	-0.30462
15	CNO	13.06	31.55	-0.207241
24	CNO	3.6	6.88	-0.156489
25	CNO	15.98	10.49	0.103702
26	CNO	12.6	10.74	0.0398458
27	CNO	7.53	13.5	-0.14194
28	CNO	8.48	8.52	-0.00117647
4	VEH	15.92	4.54	0.278104
5	VEH	23.77	9.55	0.213385
16	VEH	33.04	18.72	0.138331
17	VEH	38.36	16.05	0.205017
18	VEH	14.96	21.46	-0.0892367
34	VEH	36.27	9.61	0.290541
35	VEH	16.35	9.85	0.124046
36	VEH	19.33	7	0.234144
37	VEH	10.69	6.33	0.128085
38	VEH	14.99	14.01	0.0168966

## Sheet: Fig. 2c
AID	CNO treatment	Number of alternation	Total arm entries	Max possible alternation	% Alternation
6	CNO	9	15	13	69.2308
7	CNO	5	15	13	38.4615
8	CNO	7	17	15	46.6667
14	CNO	12	22	20	60
15	CNO	7	20	18	38.8889
24	CNO	12	20	18	66.6667
25	CNO	9	20	18	50
26	CNO	6	12	10	60
27	CNO	8	19	17	47.0588
28	CNO	11	25	23	47.8261
4	VEH	11	17	15	73.3333
5	VEH	12	22	20	60
16	VEH	10	21	19	52.6316
17	VEH	13	20	18	72.2222
18	VEH	10	16	14	71.4286
34	VEH	15	25	23	65.2174
35	VEH	12	19	17	70.5882
36	VEH	11	19	17	64.7059
37	VEH	12	18	16	76.9231
38	VEH	12	20	18	66.6667

## Sheet: Fig. 2d
AID	CNO treatment	PA_100	pB_110	pC_120	pp71_pA	p77_pA	pp83_PA	pp71_pB	p77_pB	pp83_PB	pp71_pC	pp77_PC	pp83_PC	%PPI PA_71	%PPI PA_77	%PPI PA_83	%PPI PB_71	%PPI PB_77	%PPI PB_83	%PPI PC_71	%PPI PC_77	%PPI PC_83	Total Mean
6	CNO	134.7	160.4	149.6	51.3	20.2	19.7	84.4	65.9	23.4	114.5	44.4	23	61.9154	85.0037	85.3749	47.3815	58.9152	85.4115	23.4626	70.3209	84.6257	66.9346
7	CNO	40.3	108.9	135.6	28.5	22.8	20.9	70.1	26.8	22	136.2	70.5	45.7	29.2804	43.4243	48.139	35.629	75.3903	79.798	-0.442478	48.0088	66.2979	47.2806
8	CNO	57.2	142.9	180.1	31.8	20.9	18.7	85.3	37.5	23.5	127.7	71.3	39.9	32.6891	49.1257	53.4122	37.5648	67.908	76.6176	25.6215	56.9578	70.2174	52.2349
14	CNO	33	92.5	67.5	28.4	24	19.4	56.5	26	22.4	59.5	34.8	28.4	13.9394	27.2727	41.2121	38.9189	71.8919	75.7838	11.8519	48.4444	57.9259	43.0268
15	CNO	66.3	220.2	358.3	50.8	27.8	20.7	196.5	57	34.6	333.2	192.7	66.2	23.3786	58.0694	68.7783	10.7629	74.1144	84.287	7.0053	46.2183	81.5239	50.4598
24	CNO	87.5	171.5	239.8	42	26.4	19.8	66.9	38.5	17.8	111.9	101.8	31.8	52	69.8286	77.3714	60.9913	77.551	89.621	53.3361	57.548	86.7389	69.4429
25	CNO	59.3	141.1	174.9	29.3	21.3	16.9	105.8	37.6	28.6	82	30.8	32	50.5902	64.0809	71.5008	25.0177	73.3522	79.7307	53.1161	82.3899	81.7038	64.6092
26	CNO	40.8	152.4	127.2	25.5	20.3	21.6	58.7	43	22.7	92.5	26.2	26.7	37.5	50.2451	47.0588	61.4829	71.7848	85.105	27.2799	79.4025	79.0094	59.8743
27	CNO	71.4	194.2	257.1	28.6	18.8	21.2	80.9	28.7	25.3	117.7	46.4	38.4	59.944	73.6695	70.3081	58.3419	85.2214	86.9722	54.2201	81.9525	85.0642	72.8549
28	CNO	22.6	149.5	241.2	25	21.2	20.4	109.4	41.5	32.2	194.5	145.5	96.4	-10.6195	6.19469	9.73451	26.8227	72.2408	78.4615	19.3615	39.6766	60.0332	33.5451
4	VEH	107.1	236.4	259.4	43.9	23.2	23.2	117.3	42.9	25	153.9	68.3	43.8	61.7331	82.9504	82.4288	54.8034	88.025	96.6722	45.8764	80.2971	90.1631	75.8833
5	VEH	76.1	240.1	164.9	35.8	19.7	19	120.9	26.5	19.1	131.2	41.2	20.8	52.9566	74.113	75.0329	49.646	88.9629	92.045	20.4366	75.0152	87.3863	68.3994
16	VEH	79.8	232.2	330.6	38.9	22.3	32.4	140.5	53.4	23.7	275.9	167.1	135	51.2531	72.0551	59.3985	39.4918	77.0026	89.7933	16.5457	49.4555	59.1652	57.129
17	VEH	99.6	153.3	241.5	32.4	23.2	19.2	78.7	39	19	140.7	39.7	20.4	67.4699	76.7068	80.7229	48.6628	74.5597	87.606	41.7391	83.5611	91.5528	72.509
18	VEH	101	211.2	216.7	49.3	20.8	19.7	120.5	35.3	22.9	138.7	92.1	36.9	51.1881	79.4059	80.495	42.9451	83.286	89.1572	35.9945	57.4988	82.9719	66.9936
34	VEH	63.8	161	164.8	30.9	18.2	17.4	77.1	44.8	19	61.5	35.4	25.1	51.5674	71.4734	72.7273	52.1118	72.1739	88.1988	62.682	78.5194	84.7694	70.4693
35	VEH	144.5	347.3	380.6	76.8	20.1	19.2	129.3	33.8	19	230.8	59	26.5	46.8512	86.09	86.7128	62.7699	90.2678	94.5292	39.3589	84.4982	93.0373	76.0128
36	VEH	66.9	168.3	126	37	20.8	21.4	76.7	32.3	34.2	59.2	39.5	41.6	44.6936	68.9088	68.012	54.4266	80.8081	79.6791	53.0159	68.6508	66.9841	65.0199
37	VEH	66.6	168.9	202.6	24.6	20.5	20.9	65.5	35.5	23.8	99.7	35.7	25.7	63.0631	69.2192	68.6186	61.2197	78.9816	85.9088	50.7897	82.3791	87.3149	71.9439
38	VEH	184.6	267.1	311.5	36.7	25.5	21.9	158.3	53.5	25.6	131.4	53.9	29.7	80.1192	86.1863	88.1365	40.7338	79.97	90.4156	57.817	82.6966	90.4655	77.3934

## Sheet: Fig. 3b
AID	PF-04859989	CNO treatment	Remote (s)	Recent (s)	TOMT Index
1	10mg/kg	CNO	49.04	13.81	0.28027
6	10mg/kg	CNO	42.31	23.34	0.144478
12	10mg/kg	CNO	22.94	32.65	-0.0873359
16	10mg/kg	CNO	21.39	12.6	0.129303
23	10mg/kg	CNO	26.47	16.39	0.117592
26	10mg/kg	CNO	42.23	32.22	0.0672263
36	10mg/kg	CNO	7.38	6.48	0.0324675
42	10mg/kg	CNO	60.56	22.54	0.228761
46	10mg/kg	CNO	59.06	42.66	0.0806134
49	10mg/kg	CNO	24.08	9.42	0.218806
8	1mg/kg	CNO	25.2	28.73	-0.0327276
10	1mg/kg	CNO	40.38	41.65	-0.00774107
18	1mg/kg	CNO	15.14	23.02	-0.103249
20	1mg/kg	CNO	38.38	19.88	0.158771
28	1mg/kg	CNO	4.32	8.49	-0.162763
30	1mg/kg	CNO	4.6	13.5	-0.245856
34	1mg/kg	CNO	6.68	15.19	-0.194559
38	1mg/kg	CNO	2.65	8.72	-0.266931
44	1mg/kg	CNO	10.3	37.1	-0.2827
48	1mg/kg	CNO	10.21	18.2	-0.14062
4	0 mg/kg	CNO	27.67	16.51	0.126301
5	0 mg/kg	CNO	9.8	27.58	-0.237828
13	0 mg/kg	CNO	24.29	23.38	0.00954479
15	0 mg/kg	CNO	16.81	26.38	-0.11079
19	0 mg/kg	CNO	3.88	17.9	-0.321855
27	0 mg/kg	CNO	32.1	24.48	0.0673383
35	0 mg/kg	CNO	17.62	38.91	-0.188307
39	0 mg/kg	CNO	16.23	43	-0.225983
43	0 mg/kg	CNO	18.38	29.25	-0.114109
47	0 mg/kg	CNO	26.81	19.61	0.0775528
7	0 mg/kg	VEH	23.9	14.09	0.129113
17	0 mg/kg	VEH	31.09	22.15	0.0839594
24	0 mg/kg	VEH	55.88	14.35	0.295671
25	0 mg/kg	VEH	17.55	7.99	0.187157
33	0 mg/kg	VEH	27.92	28.47	-0.00487675
37	0 mg/kg	VEH	46.51	16.21	0.24155
40	0 mg/kg	VEH	18.17	10.88	0.125473
41	0 mg/kg	VEH	20.04	25.5	-0.0599473
45	0 mg/kg	VEH	28	11.02	0.217581
2	0 mg/kg	VEH	44.86	15.51	0.243084

[truncated: 63 more sheets: Fig. 3c, Fig. 3d, Fig. 3e, Fig. 3f, Fig. 3g, Fig. 4b, Fig. 4c, Fig. 4e, Fig. 4g, Fig. 4h, Fig. 4i, Fig. 4j, Fig. 4k, Fig. 4l, Fig. 5b, Fig. 5c, Fig. 5d, Fig. 5e, Fig. 5f, Fig. 5g …]
